# Supplementary material for: Exploring intra-varietal variation for complex traits in grapevine (Vitis vinifera L.)
Source: Theor Appl Genet. 2025 Nov 14;138(12):305. doi: 10.1007/s00122-025-05088-3 (PMC12618426; doi:10.1007/s00122-025-05088-3)
Supplement: Supplementary file 2 — Supplementary file2 (XLSX 944 KB) [file 122_2025_5088_MOESM2_ESM.xlsx]

## Sheet: S1_Data Summary
Variety	Trait	Year	Unique Fields	Total Plots	Unique Clones	Mean rep. per Clone	Unique Rootstock	Main Rootstock	Main Rootstock Proportion	Trait Mean	Trait Standard Deviation
Pinot Blanc	Yield (g/m2)	2014	4	29	24	1.20833	4	Börner	0.793103	1430.84	376.718
Pinot Blanc	Yield (g/m2)	2015	4	28	23	1.21739	4	Börner	0.785714	1690.43	423.31
Pinot Blanc	Yield (g/m2)	2016	5	44	39	1.12821	4	Börner	0.590909	1182.4	466.224
Pinot Blanc	Yield (g/m2)	2017	4	15	10	1.5	4	Börner	0.6	1136.78	263.572
Pinot Blanc	Yield (g/m2)	2018	3	39	34	1.14706	4	Börner	0.538462	2075.41	604.114
Pinot Blanc	Yield (g/m2)	2019	5	30	25	1.2	4	Börner	0.666667	1558.48	384.321
Pinot Blanc	Yield (g/m2)	2020	2	18	15	1.2	3	Börner	0.722222	1390.79	273.346
Pinot Blanc	Yield (g/m2)	2021	2	18	15	1.2	2	Börner	0.777778	1360.04	366.9
Pinot Blanc	Yield (g/m2)	2022	2	10	10	1	3	Börner	0.7	2019.19	388.99
Pinot Blanc	Brix (°Brix)	2014	4	29	24	1.20833	4	Börner	0.793103	19.5391	0.827135
Pinot Blanc	Brix (°Brix)	2015	4	28	23	1.21739	4	Börner	0.785714	22.0555	1.3651
Pinot Blanc	Brix (°Brix)	2016	5	44	39	1.12821	4	Börner	0.590909	23.0011	0.803027
Pinot Blanc	Brix (°Brix)	2017	4	15	10	1.5	4	Börner	0.6	19.0745	0.47491
Pinot Blanc	Brix (°Brix)	2018	3	39	34	1.14706	4	Börner	0.538462	22.8784	0.815142
Pinot Blanc	Brix (°Brix)	2019	5	30	25	1.2	4	Börner	0.666667	21.1608	1.56497
Pinot Blanc	Brix (°Brix)	2020	2	19	16	1.1875	3	Börner	0.736842	20.6873	1.92412
Pinot Blanc	Brix (°Brix)	2021	2	18	15	1.2	2	Börner	0.777778	19.2562	1.50493
Pinot Blanc	Brix (°Brix)	2022	2	10	10	1	3	Börner	0.7	19.9929	2.41148
Pinot Blanc	Tartaric acid (g/L)	2014	4	29	24	1.20833	4	Börner	0.793103	5.90897	0.79442
Pinot Blanc	Tartaric acid (g/L)	2015	4	28	23	1.21739	4	Börner	0.785714	6.75357	0.560742
Pinot Blanc	Tartaric acid (g/L)	2016	5	44	39	1.12821	4	Börner	0.590909	5.17727	0.604196
Pinot Blanc	Tartaric acid (g/L)	2017	4	15	10	1.5	4	Börner	0.6	5.78	0.498856
Pinot Blanc	Tartaric acid (g/L)	2018	3	39	34	1.14706	4	Börner	0.538462	3.45128	0.889373
Pinot Blanc	Tartaric acid (g/L)	2019	5	30	25	1.2	4	Börner	0.666667	4.85667	0.474657
Pinot Blanc	Tartaric acid (g/L)	2020	2	19	16	1.1875	3	Börner	0.736842	5.67368	0.713242
Pinot Blanc	Tartaric acid (g/L)	2021	2	18	15	1.2	2	Börner	0.777778	6.72222	0.704236
Pinot Blanc	Tartaric acid (g/L)	2022	2	10	10	1	3	Börner	0.7	5.45	0.38658
Pinot Blanc	Malic acid (g/L)	2014	4	29	24	1.20833	4	Börner	0.793103	3.43931	1.10255
Pinot Blanc	Malic acid (g/L)	2015	4	28	23	1.21739	4	Börner	0.785714	3.17143	0.680336
Pinot Blanc	Malic acid (g/L)	2016	5	44	39	1.12821	4	Börner	0.590909	2.24545	0.821075
Pinot Blanc	Malic acid (g/L)	2017	4	15	10	1.5	4	Börner	0.6	5.76	0.927208
Pinot Blanc	Malic acid (g/L)	2018	3	39	34	1.14706	4	Börner	0.538462	1.35897	0.49082
Pinot Blanc	Malic acid (g/L)	2019	5	30	25	1.2	4	Börner	0.666667	2.28333	0.489252
Pinot Blanc	Malic acid (g/L)	2020	2	19	16	1.1875	3	Börner	0.736842	1.99474	0.323992
Pinot Blanc	Malic acid (g/L)	2021	2	18	15	1.2	2	Börner	0.777778	3.36111	0.646383
Pinot Blanc	Malic acid (g/L)	2022	2	10	10	1	3	Börner	0.7	1.12	0.332666
Pinot Blanc	Total acid (g/L)	2014	4	29	24	1.20833	4	Börner	0.793103	9.42517	1.00177
Pinot Blanc	Total acid (g/L)	2015	4	28	23	1.21739	4	Börner	0.785714	8.28214	1.03889
Pinot Blanc	Total acid (g/L)	2016	5	44	39	1.12821	4	Börner	0.590909	7.83409	0.938069
Pinot Blanc	Total acid (g/L)	2017	4	15	10	1.5	4	Börner	0.6	10.4733	1.11257
Pinot Blanc	Total acid (g/L)	2018	3	39	34	1.14706	4	Börner	0.538462	5.20769	0.697886
Pinot Blanc	Total acid (g/L)	2019	5	30	25	1.2	4	Börner	0.666667	7.68667	0.743586
Pinot Blanc	Total acid (g/L)	2020	2	19	16	1.1875	3	Börner	0.736842	7.27895	0.870874
Pinot Blanc	Total acid (g/L)	2021	2	18	15	1.2	2	Börner	0.777778	8.97778	1.01492
Pinot Blanc	Total acid (g/L)	2022	2	10	10	1	3	Börner	0.7	6.55	0.467262
Pinot Blanc	Botrytis (%)	2014	4	28	23	1.21739	4	Börner	0.785714	1.3702	0.263694
Pinot Blanc	Botrytis (%)	2015	4	26	23	1.13043	4	Börner	0.846154	1.84475	0.307913
Pinot Blanc	Botrytis (%)	2016	5	44	39	1.12821	4	Börner	0.590909	0.730008	0.117911
Pinot Blanc	Botrytis (%)	2017	3	11	8	1.375	3	Börner	0.545455	1.87517	0.386769
Pinot Blanc	Botrytis (%)	2018	3	39	34	1.14706	4	Börner	0.538462	0.942664	0.199839
Pinot Blanc	Botrytis (%)	2019	5	30	25	1.2	4	Börner	0.666667	1.51855	0.249216
Pinot Blanc	Botrytis (%)	2020	2	19	16	1.1875	3	Börner	0.736842	0.799849	0.183438
Pinot Blanc	Botrytis (%)	2021	2	18	15	1.2	2	Börner	0.777778	1.16544	0.220661
Pinot Blanc	Botrytis (%)	2022	2	10	10	1	3	Börner	0.7	0	0
Pinot Gris	Yield (g/m2)	2010	1	44	44	1	2	Börner	0.977273	731.731	243.294
Pinot Gris	Yield (g/m2)	2012	2	47	47	1	2	Börner	0.978723	1200.16	393.17
Pinot Gris	Yield (g/m2)	2013	2	71	69	1.02899	2	Börner	0.929577	957.223	359.893
Pinot Gris	Yield (g/m2)	2014	3	16	12	1.33333	2	Börner	0.5	944.471	283.86
Pinot Gris	Yield (g/m2)	2015	4	106	101	1.0495	2	Börner	0.95283	1704.36	509.603
Pinot Gris	Yield (g/m2)	2016	5	166	158	1.05063	3	Börner	0.945783	1080.96	374.369
Pinot Gris	Yield (g/m2)	2019	3	34	32	1.0625	3	Börner	0.852941	1643.5	400.418
Pinot Gris	Yield (g/m2)	2020	2	39	35	1.11429	2	Börner	0.897436	1232.69	252.675
Pinot Gris	Yield (g/m2)	2021	3	30	27	1.11111	3	Börner	0.833333	1228.3	366.02
Pinot Gris	Brix (°Brix)	2010	1	45	45	1	2	Börner	0.977778	20.754	0.668656
Pinot Gris	Brix (°Brix)	2012	2	47	47	1	2	Börner	0.978723	22.822	0.965593
Pinot Gris	Brix (°Brix)	2013	2	71	69	1.02899	2	Börner	0.929577	21.9422	0.648779
Pinot Gris	Brix (°Brix)	2014	3	16	12	1.33333	2	Börner	0.5	20.5809	0.736272
Pinot Gris	Brix (°Brix)	2015	4	106	101	1.0495	2	Börner	0.95283	20.6755	1.29294
Pinot Gris	Brix (°Brix)	2016	5	166	158	1.05063	3	Börner	0.945783	22.8679	0.819145
Pinot Gris	Brix (°Brix)	2019	3	34	32	1.0625	3	Börner	0.852941	21.6021	1.34139
Pinot Gris	Brix (°Brix)	2020	2	38	34	1.11765	2	Börner	0.921053	22.6542	1.4039
Pinot Gris	Brix (°Brix)	2021	3	30	27	1.11111	3	Börner	0.833333	19.0369	1.40247
Pinot Gris	Tartaric acid (g/L)	2010	1	45	45	1	2	Börner	0.977778	7.35122	0.257367
Pinot Gris	Tartaric acid (g/L)	2012	2	47	47	1	2	Börner	0.978723	6.13894	0.537395
Pinot Gris	Tartaric acid (g/L)	2013	2	71	69	1.02899	2	Börner	0.929577	6.29345	0.611521
Pinot Gris	Tartaric acid (g/L)	2014	3	16	12	1.33333	2	Börner	0.5	5.48	0.722634
Pinot Gris	Tartaric acid (g/L)	2015	4	106	101	1.0495	2	Börner	0.95283	6.55755	0.627003
Pinot Gris	Tartaric acid (g/L)	2016	5	166	158	1.05063	3	Börner	0.945783	4.36084	0.459845
Pinot Gris	Tartaric acid (g/L)	2019	3	34	32	1.0625	3	Börner	0.852941	4.50588	0.625683
Pinot Gris	Tartaric acid (g/L)	2020	2	38	34	1.11765	2	Börner	0.921053	5.57105	0.390362
Pinot Gris	Tartaric acid (g/L)	2021	3	30	27	1.11111	3	Börner	0.833333	6.61	0.331506
Pinot Gris	Malic acid (g/L)	2010	1	45	45	1	2	Börner	0.977778	6.787	1.05229
Pinot Gris	Malic acid (g/L)	2012	2	47	47	1	2	Börner	0.978723	3.35862	0.579649
Pinot Gris	Malic acid (g/L)	2013	2	71	69	1.02899	2	Börner	0.929577	5.24563	0.730354
Pinot Gris	Malic acid (g/L)	2014	3	16	12	1.33333	2	Börner	0.5	4.31062	0.616565
Pinot Gris	Malic acid (g/L)	2015	4	106	101	1.0495	2	Börner	0.95283	4.06887	0.75484
Pinot Gris	Malic acid (g/L)	2016	5	166	158	1.05063	3	Börner	0.945783	3.23464	0.528109
Pinot Gris	Malic acid (g/L)	2019	3	34	32	1.0625	3	Börner	0.852941	2.24118	0.511159
Pinot Gris	Malic acid (g/L)	2020	2	38	34	1.11765	2	Börner	0.921053	2.13553	0.411147
Pinot Gris	Malic acid (g/L)	2021	3	30	27	1.11111	3	Börner	0.833333	3.92667	0.740425
Pinot Gris	Total acid (g/L)	2010	1	45	45	1	2	Börner	0.977778	13.1031	1.17859
Pinot Gris	Total acid (g/L)	2012	2	47	47	1	2	Börner	0.978723	8.61989	0.86853
Pinot Gris	Total acid (g/L)	2013	2	71	69	1.02899	2	Börner	0.929577	10.2307	0.89403
Pinot Gris	Total acid (g/L)	2014	3	16	12	1.33333	2	Börner	0.5	9.81312	1.0969
Pinot Gris	Total acid (g/L)	2015	4	106	101	1.0495	2	Börner	0.95283	9.0934	0.780631
Pinot Gris	Total acid (g/L)	2016	5	166	158	1.05063	3	Börner	0.945783	8.06898	0.67945
Pinot Gris	Total acid (g/L)	2019	3	34	32	1.0625	3	Börner	0.852941	7.31471	0.67291
Pinot Gris	Total acid (g/L)	2020	2	38	34	1.11765	2	Börner	0.921053	7.23289	0.486893
Pinot Gris	Total acid (g/L)	2021	3	30	27	1.11111	3	Börner	0.833333	9.31667	0.725441
Pinot Gris	Botrytis (%)	2010	1	26	26	1	2	Börner	0.961538	2.49336	0.342961
Pinot Gris	Botrytis (%)	2012	2	47	47	1	2	Börner	0.978723	0.770525	0.183641
Pinot Gris	Botrytis (%)	2013	2	70	68	1.02941	2	Börner	0.928571	1.04691	0.305151
Pinot Gris	Botrytis (%)	2014	3	14	12	1.16667	2	Börner	0.571429	1.69726	0.604826
Pinot Gris	Botrytis (%)	2015	4	102	98	1.04082	2	Börner	0.960784	1.41557	0.35804
Pinot Gris	Botrytis (%)	2016	5	166	158	1.05063	3	Börner	0.945783	0.704262	0.0645213
Pinot Gris	Botrytis (%)	2019	3	34	32	1.0625	3	Börner	0.852941	0.693147	0
Pinot Gris	Botrytis (%)	2020	2	39	35	1.11429	2	Börner	0.897436	0.693147	0
Pinot Gris	Botrytis (%)	2021	3	30	27	1.11111	3	Börner	0.833333	0.963457	0.194406
Pinot Noir	Yield (g/m2)	2009	1	83	78	1.0641	1	Börner	1	2033.89	633.884
Pinot Noir	Yield (g/m2)	2010	1	88	83	1.06024	1	Börner	1	896.644	180.592
Pinot Noir	Yield (g/m2)	2011	1	73	69	1.05797	1	Börner	1	1472.46	193.234
Pinot Noir	Yield (g/m2)	2012	2	129	123	1.04878	1	Börner	1	1135.23	246.86
Pinot Noir	Yield (g/m2)	2013	1	24	24	1	1	Börner	1	758.12	110.671
Pinot Noir	Yield (g/m2)	2014	4	118	116	1.01724	2	Börner	0.949153	1127.99	413.605
Pinot Noir	Yield (g/m2)	2015	3	89	89	1	2	Börner	0.988764	1558.72	257.15
Pinot Noir	Yield (g/m2)	2016	4	149	142	1.0493	2	Börner	0.993289	1052.3	300.199
Pinot Noir	Yield (g/m2)	2019	4	38	36	1.05556	3	SO 4	0.763158	1218.86	315.644
Pinot Noir	Yield (g/m2)	2020	4	70	69	1.01449	3	Börner	0.442857	1068.54	295.416
Pinot Noir	Yield (g/m2)	2021	4	62	60	1.03333	3	Börner	0.5	1037.65	373.942
Pinot Noir	Yield (g/m2)	2022	4	33	33	1	3	Börner	0.575758	1678.15	261.825
Pinot Noir	Yield (g/m2)	2023	3	36	36	1	3	Börner	0.638889	1153.11	537.288
Pinot Noir	Brix (°Brix)	2009	1	89	84	1.05952	1	Börner	1	24.2624	0.83362
Pinot Noir	Brix (°Brix)	2010	1	89	84	1.05952	1	Börner	1	21.5549	0.71669
Pinot Noir	Brix (°Brix)	2011	1	75	71	1.05634	1	Börner	1	23.4101	0.631026
Pinot Noir	Brix (°Brix)	2012	2	129	123	1.04878	1	Börner	1	22.672	0.717646
Pinot Noir	Brix (°Brix)	2013	1	24	24	1	1	Börner	1	22.65	0.532673
Pinot Noir	Brix (°Brix)	2014	4	119	117	1.01709	2	Börner	0.94958	20.1841	0.746286
Pinot Noir	Brix (°Brix)	2015	3	89	89	1	2	Börner	0.988764	22.4206	1.36333
Pinot Noir	Brix (°Brix)	2016	4	149	142	1.0493	2	Börner	0.993289	22.2564	0.633923
Pinot Noir	Brix (°Brix)	2019	4	38	36	1.05556	3	SO 4	0.763158	22.3009	1.86315
Pinot Noir	Brix (°Brix)	2020	4	70	69	1.01449	3	Börner	0.442857	24.4313	2.28825
Pinot Noir	Brix (°Brix)	2021	4	63	61	1.03279	3	Börner	0.507937	20.1292	1.58022
Pinot Noir	Brix (°Brix)	2022	4	33	33	1	3	Börner	0.575758	20.4948	1.86125
Pinot Noir	Brix (°Brix)	2023	3	36	36	1	3	Börner	0.638889	20.931	1.80121
Pinot Noir	Tartaric acid (g/L)	2009	1	89	84	1.05952	1	Börner	1	5.11983	0.65674
Pinot Noir	Tartaric acid (g/L)	2010	1	89	84	1.05952	1	Börner	1	5.31736	0.889558
Pinot Noir	Tartaric acid (g/L)	2011	1	75	71	1.05634	1	Börner	1	3.67033	0.742639
Pinot Noir	Tartaric acid (g/L)	2012	2	129	123	1.04878	1	Börner	1	4.57302	0.719802
Pinot Noir	Tartaric acid (g/L)	2013	1	24	24	1	1	Börner	1	6.53708	0.196767
Pinot Noir	Tartaric acid (g/L)	2014	4	120	118	1.01695	2	Börner	0.95	5.42233	1.09793
Pinot Noir	Tartaric acid (g/L)	2015	3	89	89	1	2	Börner	0.988764	5.56124	0.382408
Pinot Noir	Tartaric acid (g/L)	2016	4	149	142	1.0493	2	Börner	0.993289	4.27953	0.750788
Pinot Noir	Tartaric acid (g/L)	2019	4	38	36	1.05556	3	SO 4	0.763158	4.02368	0.627494
Pinot Noir	Tartaric acid (g/L)	2020	4	70	69	1.01449	3	Börner	0.442857	4.545	1.00232
Pinot Noir	Tartaric acid (g/L)	2021	4	63	61	1.03279	3	Börner	0.507937	6.30952	0.884037
Pinot Noir	Tartaric acid (g/L)	2022	4	33	33	1	3	Börner	0.575758	3.82727	0.51434
Pinot Noir	Tartaric acid (g/L)	2023	3	36	36	1	3	Börner	0.638889	5.84306	0.78113
Pinot Noir	Malic acid (g/L)	2009	1	89	84	1.05952	1	Börner	1	3.2618	0.369095
Pinot Noir	Malic acid (g/L)	2010	1	88	83	1.06024	1	Börner	1	5.78602	0.823778
Pinot Noir	Malic acid (g/L)	2011	1	75	71	1.05634	1	Börner	1	3.5686	0.226034
Pinot Noir	Malic acid (g/L)	2012	2	129	123	1.04878	1	Börner	1	3.26767	1.04021
Pinot Noir	Malic acid (g/L)	2013	1	24	24	1	1	Börner	1	3.33458	0.217475
Pinot Noir	Malic acid (g/L)	2014	4	120	118	1.01695	2	Börner	0.95	4.45133	0.935558
Pinot Noir	Malic acid (g/L)	2015	3	89	89	1	2	Börner	0.988764	2.5618	0.717398
Pinot Noir	Malic acid (g/L)	2016	4	148	142	1.04225	2	Börner	0.993243	2.87872	1.41122
Pinot Noir	Malic acid (g/L)	2019	4	38	36	1.05556	3	SO 4	0.763158	3.47895	0.758076
Pinot Noir	Malic acid (g/L)	2020	4	69	69	1	3	Börner	0.449275	2.80507	0.748633
Pinot Noir	Malic acid (g/L)	2021	4	63	61	1.03279	3	Börner	0.507937	5.83016	0.807152
Pinot Noir	Malic acid (g/L)	2022	4	33	33	1	3	Börner	0.575758	2.83333	0.490323
Pinot Noir	Malic acid (g/L)	2023	3	36	36	1	3	Börner	0.638889	3.57778	0.695439
Pinot Noir	Total acid (g/L)	2009	1	89	84	1.05952	1	Börner	1	6.765	1.02828
Pinot Noir	Total acid (g/L)	2010	1	89	84	1.05952	1	Börner	1	9.30775	1.89267
Pinot Noir	Total acid (g/L)	2011	1	75	71	1.05634	1	Börner	1	6.67333	0.718639
Pinot Noir	Total acid (g/L)	2012	2	129	123	1.04878	1	Börner	1	7.30775	1.51988
Pinot Noir	Total acid (g/L)	2013	1	24	24	1	1	Börner	1	9.12208	0.241966
Pinot Noir	Total acid (g/L)	2014	4	120	118	1.01695	2	Börner	0.95	9.73708	1.44572
Pinot Noir	Total acid (g/L)	2015	3	89	89	1	2	Börner	0.988764	7.55169	0.702611
Pinot Noir	Total acid (g/L)	2016	4	149	142	1.0493	2	Börner	0.993289	7.63188	1.29128
Pinot Noir	Total acid (g/L)	2019	4	38	36	1.05556	3	SO 4	0.763158	8.03421	1.03566
Pinot Noir	Total acid (g/L)	2020	4	69	69	1	3	Börner	0.449275	6.27971	0.854672
Pinot Noir	Total acid (g/L)	2021	4	63	61	1.03279	3	Börner	0.507937	11.0159	1.29866
Pinot Noir	Total acid (g/L)	2022	4	33	33	1	3	Börner	0.575758	6.57273	1.16573
Pinot Noir	Total acid (g/L)	2023	3	36	36	1	3	Börner	0.638889	7.46667	1.08805
Pinot Noir	Botrytis (%)	2009	1	89	84	1.05952	1	Börner	1	0.809257	0.245924
Pinot Noir	Botrytis (%)	2010	1	85	80	1.0625	1	Börner	1	1.5935	0.372113
Pinot Noir	Botrytis (%)	2011	1	74	71	1.04225	1	Börner	1	1.39587	0.309497
Pinot Noir	Botrytis (%)	2012	2	129	123	1.04878	1	Börner	1	0.752867	0.144254
Pinot Noir	Botrytis (%)	2013	1	24	24	1	1	Börner	1	1.57219	0.278932
Pinot Noir	Botrytis (%)	2014	1	70	70	1	1	Börner	1	1.09861	0
Pinot Noir	Botrytis (%)	2015	3	88	88	1	2	Börner	0.988636	1.45107	0.392789
Pinot Noir	Botrytis (%)	2016	4	149	142	1.0493	2	Börner	0.993289	0.693147	0
Pinot Noir	Botrytis (%)	2019	4	38	36	1.05556	3	SO 4	0.763158	0.750969	0.177266
Pinot Noir	Botrytis (%)	2020	4	70	69	1.01449	3	Börner	0.442857	0.693147	0
Pinot Noir	Botrytis (%)	2021	4	63	61	1.03279	3	Börner	0.507937	0.73446	0.199628
Pinot Noir	Botrytis (%)	2022	4	33	33	1	3	Börner	0.575758	0.0420089	0.167954
Pinot Noir	Botrytis (%)	2023	3	36	36	1	3	Börner	0.638889	0.693147	0
Pinot Noir Précoce	Yield (g/m2)	2015	2	98	98	1	2	SO 4	0.765306	1023.11	297.897
Pinot Noir Précoce	Yield (g/m2)	2016	2	94	94	1	2	SO 4	0.808511	1033.66	367.649
Pinot Noir Précoce	Yield (g/m2)	2019	2	47	47	1	2	SO 4	0.531915	733.515	225.582
Pinot Noir Précoce	Yield (g/m2)	2020	1	78	78	1	1	SO 4	1	1011.7	258.812
Pinot Noir Précoce	Yield (g/m2)	2021	2	32	32	1	2	Börner	0.78125	667.027	277.564
Pinot Noir Précoce	Brix (°Brix)	2015	2	98	98	1	2	SO 4	0.765306	23.1831	0.875076
Pinot Noir Précoce	Brix (°Brix)	2016	2	94	94	1	2	SO 4	0.808511	22.7029	0.681609
Pinot Noir Précoce	Brix (°Brix)	2019	2	48	48	1	2	SO 4	0.541667	23.4436	1.74762
Pinot Noir Précoce	Brix (°Brix)	2020	1	79	79	1	1	SO 4	1	21.7611	0.773687
Pinot Noir Précoce	Brix (°Brix)	2021	2	32	32	1	2	Börner	0.78125	20.6103	1.03353
Pinot Noir Précoce	Tartaric acid (g/L)	2015	2	98	98	1	2	SO 4	0.765306	4.76684	0.486675
Pinot Noir Précoce	Tartaric acid (g/L)	2016	2	94	94	1	2	SO 4	0.808511	3.40745	0.509742
Pinot Noir Précoce	Tartaric acid (g/L)	2019	2	48	48	1	2	SO 4	0.541667	4.14375	0.874438
Pinot Noir Précoce	Tartaric acid (g/L)	2020	1	79	79	1	1	SO 4	1	5.27848	0.997262
Pinot Noir Précoce	Tartaric acid (g/L)	2021	2	32	32	1	2	Börner	0.78125	6.54063	0.31094
Pinot Noir Précoce	Malic acid (g/L)	2015	2	98	98	1	2	SO 4	0.765306	3.40102	0.38995
Pinot Noir Précoce	Malic acid (g/L)	2016	2	94	94	1	2	SO 4	0.808511	2.79468	0.456816
Pinot Noir Précoce	Malic acid (g/L)	2019	2	48	48	1	2	SO 4	0.541667	2.1875	0.551449
Pinot Noir Précoce	Malic acid (g/L)	2020	1	79	79	1	1	SO 4	1	2.80127	0.359663
Pinot Noir Précoce	Malic acid (g/L)	2021	2	32	32	1	2	Börner	0.78125	4.15625	0.412653
Pinot Noir Précoce	Total acid (g/L)	2015	2	98	98	1	2	SO 4	0.765306	7.77143	0.679334
Pinot Noir Précoce	Total acid (g/L)	2016	2	94	94	1	2	SO 4	0.808511	6.66489	0.401531
Pinot Noir Précoce	Total acid (g/L)	2019	2	48	48	1	2	SO 4	0.541667	6.76042	1.09675
Pinot Noir Précoce	Total acid (g/L)	2020	1	79	79	1	1	SO 4	1	7.53418	0.740216
Pinot Noir Précoce	Total acid (g/L)	2021	2	32	32	1	2	Börner	0.78125	9.23125	0.507643
Pinot Noir Précoce	Botrytis (%)	2015	2	98	98	1	2	SO 4	0.765306	0.697285	0.0409582
Pinot Noir Précoce	Botrytis (%)	2016	2	94	94	1	2	SO 4	0.808511	0.693147	0
Pinot Noir Précoce	Botrytis (%)	2019	2	47	47	1	2	SO 4	0.531915	0.693147	0
Pinot Noir Précoce	Botrytis (%)	2020	1	79	79	1	1	SO 4	1	0.693147	0
Pinot Noir Précoce	Botrytis (%)	2021	2	32	32	1	2	Börner	0.78125	0.693147	0
Riesling	Yield (g/m2)	2009	2	66	66	1	1	Börner	1	2135.61	916.476
Riesling	Yield (g/m2)	2010	2	86	86	1	1	Börner	1	538.655	203.669
Riesling	Yield (g/m2)	2012	4	446	432	1.03241	2	Börner	0.993274	1720.65	462.047
Riesling	Yield (g/m2)	2013	2	95	92	1.03261	1	Börner	1	1238.18	195.965
Riesling	Yield (g/m2)	2014	1	19	19	1	1	Börner	1	1053.17	205.863
Riesling	Yield (g/m2)	2015	4	627	611	1.02619	2	Börner	0.995215	1559.51	374.082
Riesling	Yield (g/m2)	2016	4	671	661	1.01513	2	Börner	0.995529	1256.25	371.467
Riesling	Yield (g/m2)	2017	3	321	313	1.02556	1	Börner	1	889.606	326.496
Riesling	Yield (g/m2)	2018	3	970	954	1.01677	2	Börner	0.996907	1819.26	441.098
Riesling	Yield (g/m2)	2019	3	696	684	1.01754	2	Börner	0.99569	1404.97	427.502
Riesling	Yield (g/m2)	2020	3	213	212	1.00472	2	Börner	0.995305	1457.53	409.293
Riesling	Yield (g/m2)	2021	4	185	185	1	2	Börner	0.994595	1518.97	468.131
Riesling	Yield (g/m2)	2022	3	912	907	1.00551	2	Börner	0.996711	1595.19	408.915
Riesling	Yield (g/m2)	2023	2	14	14	1	1	Börner	1	1152.85	498.631
Riesling	Brix (°Brix)	2009	2	67	67	1	1	Börner	1	21.2235	0.847793
Riesling	Brix (°Brix)	2010	2	86	86	1	1	Börner	1	24.8621	1.05249
Riesling	Brix (°Brix)	2012	4	448	434	1.03226	2	Börner	0.993304	21.3834	1.03396
Riesling	Brix (°Brix)	2013	2	95	92	1.03261	1	Börner	1	22.7584	0.59492
Riesling	Brix (°Brix)	2014	1	19	19	1	1	Börner	1	20.4768	0.691169
Riesling	Brix (°Brix)	2015	4	627	611	1.02619	2	Börner	0.995215	21.6778	1.5336
Riesling	Brix (°Brix)	2016	4	671	661	1.01513	2	Börner	0.995529	21.3323	0.686128
Riesling	Brix (°Brix)	2017	3	320	312	1.02564	1	Börner	1	20.5649	0.592902
Riesling	Brix (°Brix)	2018	3	971	955	1.01675	2	Börner	0.99691	21.7813	0.812471
Riesling	Brix (°Brix)	2019	3	700	687	1.01892	3	Börner	0.994286	21.0906	1.12369
Riesling	Brix (°Brix)	2020	3	214	213	1.00469	2	Börner	0.995327	21.0936	0.700496
Riesling	Brix (°Brix)	2021	4	186	186	1	2	Börner	0.994624	19.7397	0.941512
Riesling	Brix (°Brix)	2022	3	918	913	1.00548	2	Börner	0.996732	20.3499	1.14003
Riesling	Brix (°Brix)	2023	2	14	14	1	1	Börner	1	20.8538	1.3279
Riesling	Tartaric acid (g/L)	2009	2	68	68	1	1	Börner	1	6.20353	0.441266
Riesling	Tartaric acid (g/L)	2010	2	86	86	1	1	Börner	1	7.04186	0.359635
Riesling	Tartaric acid (g/L)	2012	4	449	435	1.03218	2	Börner	0.993318	6.22528	0.982838
Riesling	Tartaric acid (g/L)	2013	2	95	92	1.03261	1	Börner	1	6.28	0.733095
Riesling	Tartaric acid (g/L)	2014	1	19	19	1	1	Börner	1	4.72368	0.699168
Riesling	Tartaric acid (g/L)	2015	4	627	611	1.02619	2	Börner	0.995215	7.47544	1.01528
Riesling	Tartaric acid (g/L)	2016	4	674	664	1.01506	2	Börner	0.995549	5.82908	0.980668
Riesling	Tartaric acid (g/L)	2017	3	320	312	1.02564	1	Börner	1	6.46344	0.857499
Riesling	Tartaric acid (g/L)	2018	3	972	956	1.01674	2	Börner	0.996914	4.91821	0.741799
Riesling	Tartaric acid (g/L)	2019	3	700	687	1.01892	3	Börner	0.994286	5.52086	0.610185
Riesling	Tartaric acid (g/L)	2020	3	213	212	1.00472	2	Börner	0.995305	6.9169	0.976176
Riesling	Tartaric acid (g/L)	2021	4	186	186	1	2	Börner	0.994624	7.23441	0.475564
Riesling	Tartaric acid (g/L)	2022	3	915	910	1.00549	2	Börner	0.996721	4.93891	0.607011
Riesling	Tartaric acid (g/L)	2023	2	14	14	1	1	Börner	1	6.69286	0.947437
Riesling	Malic acid (g/L)	2009	2	68	68	1	1	Börner	1	3.18118	0.364383
Riesling	Malic acid (g/L)	2010	2	86	86	1	1	Börner	1	8.0143	0.938844
Riesling	Malic acid (g/L)	2012	4	446	432	1.03241	2	Börner	0.993274	3.8637	0.638594
Riesling	Malic acid (g/L)	2013	2	95	92	1.03261	1	Börner	1	5.93579	0.573247
Riesling	Malic acid (g/L)	2014	1	19	19	1	1	Börner	1	5.13526	0.41129
Riesling	Malic acid (g/L)	2015	4	626	610	1.02623	2	Börner	0.995208	5.74185	1.11683
Riesling	Malic acid (g/L)	2016	4	673	663	1.01508	2	Börner	0.995542	2.54473	0.329871
Riesling	Malic acid (g/L)	2017	3	321	313	1.02556	1	Börner	1	5.08162	0.654794
Riesling	Malic acid (g/L)	2018	3	971	955	1.01675	2	Börner	0.99691	2.57528	0.454538
Riesling	Malic acid (g/L)	2019	3	698	685	1.01898	3	Börner	0.994269	3.54226	0.621498
Riesling	Malic acid (g/L)	2020	3	214	213	1.00469	2	Börner	0.995327	3.19673	0.664201
Riesling	Malic acid (g/L)	2021	4	186	186	1	2	Börner	0.994624	4.72957	0.502574
Riesling	Malic acid (g/L)	2022	3	910	905	1.00552	2	Börner	0.996703	2.91022	0.476713
Riesling	Malic acid (g/L)	2023	2	14	14	1	1	Börner	1	4.31429	0.968629
Riesling	Total acid (g/L)	2009	2	68	68	1	1	Börner	1	7.81324	0.398259
Riesling	Total acid (g/L)	2010	2	86	86	1	1	Börner	1	15.2086	1.06007
Riesling	Total acid (g/L)	2012	4	449	435	1.03218	2	Börner	0.993318	9.53757	1.06774
Riesling	Total acid (g/L)	2013	2	95	92	1.03261	1	Börner	1	11.2902	0.773204
Riesling	Total acid (g/L)	2014	1	19	19	1	1	Börner	1	10.3989	0.76523
Riesling	Total acid (g/L)	2015	4	627	611	1.02619	2	Börner	0.995215	12.3322	1.67234
Riesling	Total acid (g/L)	2016	4	674	664	1.01506	2	Börner	0.995549	8.75742	0.963531
Riesling	Total acid (g/L)	2017	3	321	313	1.02556	1	Börner	1	12.0047	0.835806
Riesling	Total acid (g/L)	2018	3	971	956	1.01569	2	Börner	0.99691	7.68496	0.89407
Riesling	Total acid (g/L)	2019	3	700	687	1.01892	3	Börner	0.994286	9.63271	0.663929
Riesling	Total acid (g/L)	2020	3	214	213	1.00469	2	Börner	0.995327	9.63131	1.08451
Riesling	Total acid (g/L)	2021	4	186	186	1	2	Börner	0.994624	11.3043	0.695455
Riesling	Total acid (g/L)	2022	3	913	908	1.00551	2	Börner	0.996714	7.77459	0.588086
Riesling	Total acid (g/L)	2023	2	14	14	1	1	Börner	1	9.22143	1.23175
Riesling	Botrytis (%)	2009	2	68	68	1	1	Börner	1	1.69571	0.377675
Riesling	Botrytis (%)	2010	2	86	86	1	1	Börner	1	3.66721	0.347708
Riesling	Botrytis (%)	2012	4	446	432	1.03241	2	Börner	0.993274	1.68054	0.544615
Riesling	Botrytis (%)	2013	2	95	92	1.03261	1	Börner	1	3.19868	0.442403
Riesling	Botrytis (%)	2014	1	19	19	1	1	Börner	1	4.00252	0.170846
Riesling	Botrytis (%)	2015	4	618	603	1.02488	2	Börner	0.995146	2.47107	0.813532
Riesling	Botrytis (%)	2016	4	669	659	1.01517	2	Börner	0.995516	2.22196	0.579565
Riesling	Botrytis (%)	2017	3	320	312	1.02564	1	Börner	1	2.79686	0.641336
Riesling	Botrytis (%)	2018	3	971	955	1.01675	2	Börner	0.99691	1.54729	0.487242
Riesling	Botrytis (%)	2019	3	688	675	1.01926	3	Börner	0.994186	1.95875	0.675273
Riesling	Botrytis (%)	2020	3	214	213	1.00469	2	Börner	0.995327	1.06952	0.297138
Riesling	Botrytis (%)	2021	4	185	185	1	2	Börner	0.994595	1.67937	0.514351
Riesling	Botrytis (%)	2022	3	916	911	1.00549	2	Börner	0.996725	2.98794	1.12195
Riesling	Botrytis (%)	2023	2	14	14	1	1	Börner	1	1.82345	0.840771
Savagnin Rose	Yield (g/m2)	2009	1	17	17	1	1	Börner	1	767.295	138.858
Savagnin Rose	Yield (g/m2)	2012	3	39	39	1	1	Börner	1	1270.71	289.456
Savagnin Rose	Yield (g/m2)	2013	2	38	38	1	1	Börner	1	1104.35	213.583
Savagnin Rose	Yield (g/m2)	2014	1	20	20	1	1	Börner	1	718.847	245.478
Savagnin Rose	Yield (g/m2)	2015	3	94	94	1	1	Börner	1	1176.15	314.887
Savagnin Rose	Yield (g/m2)	2016	4	97	97	1	1	Börner	1	992.167	397.961
Savagnin Rose	Yield (g/m2)	2019	1	15	15	1	1	Börner	1	1712.45	189.886
Savagnin Rose	Yield (g/m2)	2021	1	23	23	1	1	Börner	1	953.493	341.27
Savagnin Rose	Brix (°Brix)	2009	1	17	17	1	1	Börner	1	24.021	0.333079
Savagnin Rose	Brix (°Brix)	2012	3	39	39	1	1	Börner	1	22.6606	0.89663
Savagnin Rose	Brix (°Brix)	2013	2	38	38	1	1	Börner	1	22.2607	0.765268
Savagnin Rose	Brix (°Brix)	2014	1	20	20	1	1	Börner	1	18.9553	0.527317
Savagnin Rose	Brix (°Brix)	2015	3	94	94	1	1	Börner	1	24.0881	1.1395
Savagnin Rose	Brix (°Brix)	2016	4	97	97	1	1	Börner	1	22.1126	0.896901
Savagnin Rose	Brix (°Brix)	2018	1	15	15	1	1	Börner	1	22.9098	0.276074
Savagnin Rose	Brix (°Brix)	2019	1	16	16	1	1	Börner	1	21.8971	0.736681
Savagnin Rose	Brix (°Brix)	2021	1	23	23	1	1	Börner	1	20.6384	0.753085
Savagnin Rose	Tartaric acid (g/L)	2009	1	17	17	1	1	Börner	1	4.17647	0.130573
Savagnin Rose	Tartaric acid (g/L)	2012	3	39	39	1	1	Börner	1	4.43077	0.602623
Savagnin Rose	Tartaric acid (g/L)	2013	2	38	38	1	1	Börner	1	4.82132	0.327638
Savagnin Rose	Tartaric acid (g/L)	2014	1	20	20	1	1	Börner	1	4.8195	0.448805
Savagnin Rose	Tartaric acid (g/L)	2015	3	94	94	1	1	Börner	1	4.75638	0.61741
Savagnin Rose	Tartaric acid (g/L)	2016	3	96	96	1	1	Börner	1	3.90937	0.794862
Savagnin Rose	Tartaric acid (g/L)	2018	1	15	15	1	1	Börner	1	2.54667	0.315926
Savagnin Rose	Tartaric acid (g/L)	2019	1	16	16	1	1	Börner	1	4.08125	0.292617
Savagnin Rose	Tartaric acid (g/L)	2021	1	23	23	1	1	Börner	1	5.88261	0.410822
Savagnin Rose	Malic acid (g/L)	2009	1	17	17	1	1	Börner	1	3.09412	0.221389
Savagnin Rose	Malic acid (g/L)	2012	3	39	39	1	1	Börner	1	3.05051	0.434838
Savagnin Rose	Malic acid (g/L)	2013	2	38	38	1	1	Börner	1	4.29447	0.433051
Savagnin Rose	Malic acid (g/L)	2014	1	20	20	1	1	Börner	1	3.522	0.302004
Savagnin Rose	Malic acid (g/L)	2015	3	94	94	1	1	Börner	1	3.02766	0.520836
Savagnin Rose	Malic acid (g/L)	2016	4	97	97	1	1	Börner	1	1.78969	0.416704
Savagnin Rose	Malic acid (g/L)	2018	1	15	15	1	1	Börner	1	1.98667	0.226358
Savagnin Rose	Malic acid (g/L)	2019	1	16	16	1	1	Börner	1	3.53125	0.430068
Savagnin Rose	Malic acid (g/L)	2021	1	23	23	1	1	Börner	1	4.46522	0.581228
Savagnin Rose	Total acid (g/L)	2009	1	17	17	1	1	Börner	1	4.84824	0.199882
Savagnin Rose	Total acid (g/L)	2012	2	38	38	1	1	Börner	1	6.18026	0.668728
Savagnin Rose	Total acid (g/L)	2013	2	38	38	1	1	Börner	1	7.73711	0.466366
Savagnin Rose	Total acid (g/L)	2014	1	20	20	1	1	Börner	1	8.223	0.556721
Savagnin Rose	Total acid (g/L)	2015	3	94	94	1	1	Börner	1	7.01489	0.847889
Savagnin Rose	Total acid (g/L)	2016	4	97	97	1	1	Börner	1	6.08144	0.893417
Savagnin Rose	Total acid (g/L)	2018	1	15	15	1	1	Börner	1	4.62667	0.276371
Savagnin Rose	Total acid (g/L)	2019	1	16	16	1	1	Börner	1	8.11875	0.603566
Savagnin Rose	Total acid (g/L)	2021	1	23	23	1	1	Börner	1	8.94348	0.96334
Savagnin Rose	Botrytis (%)	2009	1	17	17	1	1	Börner	1	0.961705	0.221327
Savagnin Rose	Botrytis (%)	2012	3	39	39	1	1	Börner	1	1.26035	0.575898
Savagnin Rose	Botrytis (%)	2013	2	36	36	1	1	Börner	1	2.27535	0.300898
Savagnin Rose	Botrytis (%)	2014	1	20	20	1	1	Börner	1	1.32819	0.265359
Savagnin Rose	Botrytis (%)	2015	3	79	79	1	1	Börner	1	1.73044	0.540141
Savagnin Rose	Botrytis (%)	2016	4	97	97	1	1	Börner	1	1.10426	0.175745
Savagnin Rose	Botrytis (%)	2018	1	15	15	1	1	Börner	1	0.990488	0.185597
Savagnin Rose	Botrytis (%)	2019	1	16	16	1	1	Börner	1	1.41164	0.101366
Savagnin Rose	Botrytis (%)	2021	1	23	23	1	1	Börner	1	0.693147	0
Müller-Thurgau	Yield (g/m2)	2009	2	38	37	1.02703	2	Börner	0.96	2736.19	550.707
Müller-Thurgau	Yield (g/m2)	2011	2	37	36	1.02778	2	Börner	0.972973	2554.47	407.148
Müller-Thurgau	Yield (g/m2)	2012	3	102	100	1.02	2	Börner	0.981651	2176.16	414.161
Müller-Thurgau	Yield (g/m2)	2013	3	102	100	1.02	2	Börner	0.981818	2088.96	478.106
Müller-Thurgau	Yield (g/m2)	2014	4	113	99	1.14141	2	Börner	0.983471	1765.84	503.353
Müller-Thurgau	Yield (g/m2)	2015	3	88	79	1.11392	2	Börner	0.988636	2281.55	570.187
Müller-Thurgau	Yield (g/m2)	2016	4	112	98	1.14286	2	Börner	0.983471	1874.49	412.008
Müller-Thurgau	Yield (g/m2)	2018	4	136	122	1.11475	2	Börner	0.992647	2614	615.949
Müller-Thurgau	Yield (g/m2)	2019	2	44	40	1.1	1	Börner	1	1643.7	296.822
Müller-Thurgau	Yield (g/m2)	2020	1	8	8	1	1	Börner	1	852.885	164.563
Müller-Thurgau	Yield (g/m2)	2021	1	29	29	1	1	Börner	1	1607.99	341.217
Müller-Thurgau	Yield (g/m2)	2022	1	14	14	1	1	Börner	1	1819.78	92.1641
Müller-Thurgau	Brix (°Brix)	2009	2	40	38	1.05263	2	Börner	0.961538	18.692	0.814535
Müller-Thurgau	Brix (°Brix)	2011	2	37	36	1.02778	2	Börner	0.972973	17.8784	0.851773
Müller-Thurgau	Brix (°Brix)	2012	3	100	98	1.02041	2	Börner	0.980952	18.2039	0.944472
Müller-Thurgau	Brix (°Brix)	2013	3	102	100	1.02	2	Börner	0.981818	18.3549	1.30969
Müller-Thurgau	Brix (°Brix)	2014	4	113	99	1.14141	2	Börner	0.983471	17.9492	0.794142
Müller-Thurgau	Brix (°Brix)	2015	3	88	79	1.11392	2	Börner	0.988636	17.0682	1.03287
Müller-Thurgau	Brix (°Brix)	2016	4	113	99	1.14141	2	Börner	0.983607	18.7406	0.700699
Müller-Thurgau	Brix (°Brix)	2018	4	137	123	1.11382	2	Börner	0.992701	17.4753	1.07073
Müller-Thurgau	Brix (°Brix)	2019	2	45	41	1.09756	1	Börner	1	19.1508	0.819836
Müller-Thurgau	Brix (°Brix)	2020	1	8	8	1	1	Börner	1	19.8206	0.791346
Müller-Thurgau	Brix (°Brix)	2021	1	29	29	1	1	Börner	1	17.9108	0.732155
Müller-Thurgau	Brix (°Brix)	2022	1	14	14	1	1	Börner	1	18.4588	0.948871
Müller-Thurgau	Tartaric acid (g/L)	2009	2	40	38	1.05263	2	Börner	0.961538	5.26692	0.397218
Müller-Thurgau	Tartaric acid (g/L)	2011	2	37	36	1.02778	2	Börner	0.972973	3.8973	0.301917
Müller-Thurgau	Tartaric acid (g/L)	2012	3	100	98	1.02041	2	Börner	0.980952	5.16286	0.277727
Müller-Thurgau	Tartaric acid (g/L)	2013	3	102	100	1.02	2	Börner	0.981818	5.998	0.428693
Müller-Thurgau	Tartaric acid (g/L)	2014	4	113	99	1.14141	2	Börner	0.983471	4.97446	0.580069
Müller-Thurgau	Tartaric acid (g/L)	2015	3	88	79	1.11392	2	Börner	0.988636	6.775	0.524185
Müller-Thurgau	Tartaric acid (g/L)	2016	4	113	99	1.14141	2	Börner	0.983607	3.97705	0.509705
Müller-Thurgau	Tartaric acid (g/L)	2018	4	137	123	1.11382	2	Börner	0.992701	4.24526	0.561899
Müller-Thurgau	Tartaric acid (g/L)	2019	2	45	41	1.09756	1	Börner	1	4.38222	0.598213
Müller-Thurgau	Tartaric acid (g/L)	2020	1	8	8	1	1	Börner	1	5.5	0.370328
Müller-Thurgau	Tartaric acid (g/L)	2021	1	29	29	1	1	Börner	1	6.21724	0.406263
Müller-Thurgau	Tartaric acid (g/L)	2022	1	14	14	1	1	Börner	1	6.22143	0.469334
Müller-Thurgau	Malic acid (g/L)	2009	2	40	38	1.05263	2	Börner	0.961538	2.85596	0.286105
Müller-Thurgau	Malic acid (g/L)	2011	2	37	36	1.02778	2	Börner	0.972973	3.30676	0.25154
Müller-Thurgau	Malic acid (g/L)	2012	3	101	99	1.0202	2	Börner	0.981481	2.19537	0.264898
Müller-Thurgau	Malic acid (g/L)	2013	3	101	99	1.0202	2	Börner	0.981651	3.69422	0.529203
Müller-Thurgau	Malic acid (g/L)	2014	4	112	98	1.14286	2	Börner	0.983333	4.23258	0.389321
Müller-Thurgau	Malic acid (g/L)	2015	3	87	78	1.11538	2	Börner	0.988506	2.71034	0.499543
Müller-Thurgau	Malic acid (g/L)	2016	4	112	98	1.14286	2	Börner	0.983471	2.12479	0.345514
Müller-Thurgau	Malic acid (g/L)	2018	4	136	122	1.11475	2	Börner	0.992647	2.17721	0.354227
Müller-Thurgau	Malic acid (g/L)	2019	2	45	41	1.09756	1	Börner	1	2.14222	0.737159
Müller-Thurgau	Malic acid (g/L)	2020	1	8	8	1	1	Börner	1	2.1	0.232993
Müller-Thurgau	Malic acid (g/L)	2021	1	29	29	1	1	Börner	1	2.82414	0.323657
Müller-Thurgau	Malic acid (g/L)	2022	1	14	14	1	1	Börner	1	0.985714	0.19945
Müller-Thurgau	Total acid (g/L)	2009	2	40	38	1.05263	2	Börner	0.961538	6.04288	0.430837
Müller-Thurgau	Total acid (g/L)	2011	2	37	36	1.02778	2	Börner	0.972973	6.70135	0.268485
Müller-Thurgau	Total acid (g/L)	2012	3	100	98	1.02041	2	Börner	0.980952	6.72419	0.424162
Müller-Thurgau	Total acid (g/L)	2013	3	102	100	1.02	2	Börner	0.981818	8.59727	0.828086
Müller-Thurgau	Total acid (g/L)	2014	4	111	97	1.14433	2	Börner	0.983193	9.26563	0.419034
Müller-Thurgau	Total acid (g/L)	2015	3	88	79	1.11392	2	Börner	0.988636	8.2125	0.853904
Müller-Thurgau	Total acid (g/L)	2016	4	112	98	1.14286	2	Börner	0.983471	6.69256	0.424885
Müller-Thurgau	Total acid (g/L)	2018	4	137	123	1.11382	2	Börner	0.992701	6.53358	0.657231
Müller-Thurgau	Total acid (g/L)	2019	2	45	41	1.09756	1	Börner	1	7.13556	0.602704
Müller-Thurgau	Total acid (g/L)	2020	1	8	8	1	1	Börner	1	7.2	0.316228
Müller-Thurgau	Total acid (g/L)	2021	1	29	29	1	1	Börner	1	7.7931	0.455075
Müller-Thurgau	Total acid (g/L)	2022	1	14	14	1	1	Börner	1	6.87857	0.380644
Müller-Thurgau	Botrytis (%)	2009	2	40	38	1.05263	2	Börner	0.961538	1.14466	0.208251
Müller-Thurgau	Botrytis (%)	2011	2	35	34	1.02941	2	Börner	0.971429	2.00041	0.288485
Müller-Thurgau	Botrytis (%)	2012	3	101	99	1.0202	2	Börner	0.981481	0.96503	0.200961
Müller-Thurgau	Botrytis (%)	2013	3	101	99	1.0202	2	Börner	0.981651	1.56024	0.279597
Müller-Thurgau	Botrytis (%)	2014	4	112	98	1.14286	2	Börner	0.983333	1.76764	0.378041
Müller-Thurgau	Botrytis (%)	2015	3	87	78	1.11538	2	Börner	0.988506	1.25611	0.289712
Müller-Thurgau	Botrytis (%)	2016	4	113	99	1.14141	2	Börner	0.983607	0.693147	0
Müller-Thurgau	Botrytis (%)	2018	4	136	122	1.11475	2	Börner	0.992647	0.693147	0
Müller-Thurgau	Botrytis (%)	2019	2	45	41	1.09756	1	Börner	1	0.945437	0.198804
Müller-Thurgau	Botrytis (%)	2020	1	8	8	1	1	Börner	1	0.693147	0
Müller-Thurgau	Botrytis (%)	2021	1	29	29	1	1	Börner	1	1.53569	0.302698
Müller-Thurgau	Botrytis (%)	2022	1	14	14	1	1	Börner	1	0	0
Auxerrois	Yield (g/m2)	2012	1	51	51	1	1	Börner	1	1766.52	363.254
Auxerrois	Yield (g/m2)	2013	1	65	65	1	1	Börner	1	791.637	188.93
Auxerrois	Yield (g/m2)	2014	1	62	62	1	1	Börner	1	1467.71	409.17
Auxerrois	Yield (g/m2)	2015	1	64	64	1	1	Börner	1	1838.82	398.36
Auxerrois	Yield (g/m2)	2016	1	65	65	1	1	Börner	1	1578.44	359.076
Auxerrois	Yield (g/m2)	2017	2	68	68	1	1	Börner	1	1713.17	431.329
Auxerrois	Yield (g/m2)	2019	1	22	22	1	1	Börner	1	1422.14	278.484
Auxerrois	Yield (g/m2)	2021	2	40	40	1	1	Börner	1	1292.34	394.226
Auxerrois	Yield (g/m2)	2022	2	30	30	1	1	Börner	1	1946.85	457.469
Auxerrois	Brix (°Brix)	2012	1	51	51	1	1	Börner	1	21.1308	1.20032
Auxerrois	Brix (°Brix)	2013	1	65	65	1	1	Börner	1	23.061	1.0886
Auxerrois	Brix (°Brix)	2014	1	62	62	1	1	Börner	1	18.5651	0.374112
Auxerrois	Brix (°Brix)	2015	1	64	64	1	1	Börner	1	21.1665	0.974759
Auxerrois	Brix (°Brix)	2016	1	65	65	1	1	Börner	1	20.2726	0.467006
Auxerrois	Brix (°Brix)	2017	2	68	68	1	1	Börner	1	17.8073	0.331444
Auxerrois	Brix (°Brix)	2019	1	22	22	1	1	Börner	1	22.1658	0.698919
Auxerrois	Brix (°Brix)	2021	2	40	40	1	1	Börner	1	19.1882	0.685994
Auxerrois	Brix (°Brix)	2022	2	30	30	1	1	Börner	1	19.9443	0.93765
Auxerrois	Tartaric acid (g/L)	2012	1	51	51	1	1	Börner	1	4.81569	0.305976
Auxerrois	Tartaric acid (g/L)	2013	1	65	65	1	1	Börner	1	6.40923	0.451447
Auxerrois	Tartaric acid (g/L)	2014	1	62	62	1	1	Börner	1	5.81355	0.318707
Auxerrois	Tartaric acid (g/L)	2015	1	64	64	1	1	Börner	1	5.92344	0.496893
Auxerrois	Tartaric acid (g/L)	2016	1	65	65	1	1	Börner	1	4.40462	0.379321
Auxerrois	Tartaric acid (g/L)	2017	2	68	68	1	1	Börner	1	5.86324	0.282264
Auxerrois	Tartaric acid (g/L)	2019	1	22	22	1	1	Börner	1	5.18182	0.629918
Auxerrois	Tartaric acid (g/L)	2021	2	40	40	1	1	Börner	1	6.42	0.693634
Auxerrois	Tartaric acid (g/L)	2022	2	30	30	1	1	Börner	1	6.15333	0.459935
Auxerrois	Malic acid (g/L)	2012	1	51	51	1	1	Börner	1	1.69569	0.338268
Auxerrois	Malic acid (g/L)	2013	1	65	65	1	1	Börner	1	3.06092	0.633129
Auxerrois	Malic acid (g/L)	2014	1	62	62	1	1	Börner	1	3.48129	0.428105
Auxerrois	Malic acid (g/L)	2015	1	64	64	1	1	Börner	1	2.30625	0.411684
Auxerrois	Malic acid (g/L)	2016	1	65	65	1	1	Börner	1	1.72769	0.337966
Auxerrois	Malic acid (g/L)	2017	2	68	68	1	1	Börner	1	3.13676	0.406626
Auxerrois	Malic acid (g/L)	2019	1	22	22	1	1	Börner	1	1.15909	0.411338
Auxerrois	Malic acid (g/L)	2021	2	40	40	1	1	Börner	1	1.8225	0.411057
Auxerrois	Malic acid (g/L)	2022	2	30	30	1	1	Börner	1	1.2	0.233415
Auxerrois	Total acid (g/L)	2012	1	51	51	1	1	Börner	1	5.76706	0.339
Auxerrois	Total acid (g/L)	2013	1	65	65	1	1	Börner	1	8.16169	0.640243
Auxerrois	Total acid (g/L)	2014	1	62	62	1	1	Börner	1	9.26065	0.632618
Auxerrois	Total acid (g/L)	2015	1	64	64	1	1	Börner	1	6.66094	0.767932
Auxerrois	Total acid (g/L)	2016	1	65	65	1	1	Börner	1	6.72615	0.535104
Auxerrois	Total acid (g/L)	2017	2	68	68	1	1	Börner	1	8.04265	0.61068
Auxerrois	Total acid (g/L)	2019	1	22	22	1	1	Börner	1	6.71364	0.747883
Auxerrois	Total acid (g/L)	2021	2	40	40	1	1	Börner	1	7.1175	0.799002
Auxerrois	Total acid (g/L)	2022	2	30	30	1	1	Börner	1	6.96333	0.556146
Auxerrois	Botrytis (%)	2012	1	49	49	1	1	Börner	1	1.66645	0.295163
Auxerrois	Botrytis (%)	2013	1	65	65	1	1	Börner	1	1.47793	0.350648
Auxerrois	Botrytis (%)	2014	1	61	61	1	1	Börner	1	1.38825	0.213947
Auxerrois	Botrytis (%)	2015	1	62	62	1	1	Börner	1	1.84777	0.391204
Auxerrois	Botrytis (%)	2016	1	65	65	1	1	Börner	1	0.693147	0
Auxerrois	Botrytis (%)	2017	2	68	68	1	1	Börner	1	1.64302	0.373467
Auxerrois	Botrytis (%)	2019	1	22	22	1	1	Börner	1	1.18366	0.309559
Auxerrois	Botrytis (%)	2021	2	39	39	1	1	Börner	1	1.2076	0.151618
Auxerrois	Botrytis (%)	2022	2	29	29	1	1	Börner	1	0	0

## Sheet: S2_Rootstocks
Population	Rootstock
Auxerrois
	Börner
Müller-Thurgau
	Börner
	Teleki 8B
Pinot
	161-49 Couderc
	Börner
	Kobler 5BB
	Kobler 125AA
	S0 4
Riesling
	161-49 Couderc
	5C Geisenehiem
	Börner
	S0 4
Savagnin
	Börner

## Sheet: S3 Variance Component Summary
Trait	Variety		Proportion Variance Components (%)
			Genetic	Year	Field	Year:Field	Residual
Yield (g/m2)
	Pinot Blanc		32.6751	32.1057	3.98525e-06	15.709	19.5102
	Pinot Gris		25.1625	19.8464	8.58272	17.2657	29.1428
	Pinot Noir		12.4394	0	6.73878e-06	45.0616	42.4989
	Pinot Noir Précoce		8.05476	14.2348	9.456	36.3677	31.8867
	Riesling		11.5481	43.0389	0.031766	12.5776	32.8037
	Müller-Thurgau		10.0898	26.2963	1.43543	26.5741	35.6044
	Savagnin Rose		6.90143	13.8871	5.01086e-07	61.3083	17.9032
	Auxerrois		5.96012	10.7389	10.5536	38.1219	34.6255
Brix (°Brix)
	Pinot Blanc		6.83216	57.95	0.0818765	14.4851	20.6509
	Pinot Gris		8.26791	30.4656	2.14572e-06	41.2137	20.0527
	Pinot Noir		5.72608	33.7573	1.94302e-05	35.1898	25.3268
	Pinot Noir Précoce		8.20714	14.0474	3.4282e-06	54.3518	23.3936
	Riesling		6.49873	17.8061	7.05852	47.2689	21.3678
	Müller-Thurgau		13.9577	15.7613	9.3016	25.7087	35.2708
	Savagnin Rose		3.04204	2.19065e-05	4.52661	83.1637	9.26762
	Auxerrois		1.43721	45.8517	0.504088	31.3761	20.8309
Total acid (g/L)
	Pinot Blanc		11.0551	57.514	17.2185	5.35451	8.85791
	Pinot Gris		4.81835	17.6581	1.86853	63.8841	11.771
	Pinot Noir		22.7004	43.2635	0.991666	22.8068	10.2377
	Pinot Noir Précoce		7.86686	19.5938	5.47998	48.4978	18.5615
	Riesling		0.754255	77.6938	2.01712	7.09291	12.4419
	Müller-Thurgau		8.34256	56.2544	17.6855	2.99316	14.7244
	Savagnin Rose		4.35613	12.8283	1.35359e-05	78.0277	4.78788
	Auxerrois		12.7224	46.0591	33.102	2.6319	5.4846
Tartaric acid (g/L)
	Pinot Blanc		8.92427	59.8153	5.92243e-06	7.5405	23.7199
	Pinot Gris		3.78509	46.8101	1.79621	29.6156	17.9931
	Pinot Noir		8.68604	38.4781	1.17425	33.5619	18.0997
	Pinot Noir Précoce		4.56279	64.4928	0.214766	13.4674	17.2623
	Riesling		3.17924	33.3058	5.00601	26.8441	31.6648
	Müller-Thurgau		2.27332	72.1417	1.46687	5.73764	18.3805
	Savagnin Rose		0.422013	2.36471	50.7314	31.4141	15.0678
	Auxerrois		9.89369	2.98094e-05	18.55	60.7604	10.7959
Malic acid (g/L)
	Pinot Blanc		2.90688	65.6657	17.931	2.98969	10.5067
	Pinot Gris		5.53564	32.0037	2.76027	44.7495	14.9509
	Pinot Noir		14.539	33.1528	11.6306	28.03	12.6477
	Pinot Noir Précoce		6.00087	62.252	0.000553086	4.69323	27.0534
	Riesling		1.13406	81.8378	1.69041	4.33064	11.0071
	Müller-Thurgau		4.04065	53.3774	5.77452	20.244	16.5634
	Savagnin Rose		2.14259	22.4593	3.52655	67.611	4.2606
	Auxerrois		10.1922	71.1493	3.09584	5.53547	10.0272
Botrytis (%)
	Pinot Blanc		2.17518	84.369	0	5.77646	7.67939
	Pinot Gris		0.290475	0.188012	0	94.6106	4.91095
	Pinot Noir		0.949589	25.2573	0	60.9093	12.8838
	Pinot Noir Précoce		15.1561	8.09959e-06	0.000128244	4.74521	80.0986
	Riesling		2.71821	38.0366	3.57411	25.8019	29.8691
	Müller-Thurgau		1.14581	79.6881	3.8608	3.07617	12.2292
	Savagnin Rose		2.37923	25.6416	5.57026e-05	31.9976	39.9815
	Auxerrois		8.53008	37.0195	0.000135896	29.6881	24.7622

## Sheet: S4_Selections
Variety	Clone	Yield (g/m2)	Brix (°Brix)	Tartaric acid (g/L)	Malic acid (g/L)	Total acid (g/L)	Botrytis (%)
Pinot Blanc	WeisserBurgunder13013	1560.78	20.7109	5.45588	2.98484	8.2177	1.03605
Pinot Blanc	WeisserBurgunder3319	1720.13	19.9069	5.70105	3.05475	8.48195	1.15691
Pinot Blanc	WeisserBurgunder905	1896.73	20.6711	5.55559	2.83591	8.02827	1.20861
Pinot Blanc	WeisserBurgunder912	1765.59	20.697	5.80449	2.97533	8.33618	1.18964
Pinot Gris	Rulander1002	1190.62	20.678	5.83633	4.02406	9.26697	0.733583
Pinot Gris	Rulander1003	1079.47	21.4841	5.71103	3.72871	8.57376	0.733583
Pinot Gris	Rulander1023	1168.14	21.5781	5.66207	3.41587	8.39554	0.718242
Pinot Gris	Rulander1062	1381.77	20.743	5.66207	3.87297	9.02043	0.754904
Pinot Gris	Rulander15828	1067.15	21.5317	5.89295	3.63203	8.80454	0.722857
Pinot Gris	Rulander163	1319.95	21.5928	5.67414	4.06544	9.1288	0.743521
Pinot Gris	Rulander167	1373.28	21.5837	5.73445	4.51908	9.44666	0.721819
Pinot Gris	Rulander171	1307.9	21.647	5.74977	4.41447	9.35968	0.748084
Pinot Gris	Rulander172	1194.43	21.6087	5.72075	4.13018	9.27972	0.729575
Pinot Gris	Rulander178	1104.2	21.8608	5.68761	3.93031	8.87964	0.784534
Pinot Gris	Rulander183	1190.25	21.317	6.06972	4.05013	9.4629	0.720096
Pinot Gris	Rulander198	1126.9	21.8767	5.66558	4.01645	8.95602	0.742116
Pinot Gris	Rulander2141	1249.89	21.6966	5.8146	3.47457	8.58522	0.738272
Pinot Gris	Rulander26	1075.72	21.8448	5.91615	4.21522	9.43717	0.71858
Pinot Gris	Rulander263	1139.34	21.832	5.69149	3.8183	8.89417	0.737526
Pinot Gris	Rulander265	1100.42	21.7011	5.75447	3.85778	9.00241	0.756035
Pinot Gris	Rulander266	1070.57	21.6871	5.67366	4.10673	9.0586	0.756035
Pinot Gris	Rulander267	1274.5	21.8219	5.72571	4.03313	9.11029	0.756035
Pinot Gris	Rulander271	1315.55	21.2032	5.73311	3.79461	8.75708	0.73846
Pinot Noir	BlauerSpatburgunder11689	1203.95	21.4653	5.1697	3.45412	7.80768	0.73614
Pinot Noir	BlauerSpatburgunder1812	1242.36	21.2274	5.25689	5.24329	10.0748	0.808088
Pinot Noir	BlauerSpatburgunder1819	1204.93	21.034	5.47634	5.02633	10.0309	0.737296
Pinot Noir	BlauerSpatburgunder1825	1236.23	20.8984	5.52359	5.18492	10.22	0.820931
Pinot Noir	BlauerSpatburgunder1831	1248.66	20.823	5.42957	5.10912	10.0998	0.776961
Pinot Noir	BlauerSpatburgunder1936020	1118.4	21.8008	4.7823	3.22277	7.13203	0.727644
Pinot Noir	BlauerSpatburgunder1936022	1226.39	21.7433	4.84982	3.30309	7.16158	0.758207
Pinot Noir	BlauerSpatburgunder20-13	1093.89	21.9385	5.34547	4.55968	9.09218	0.726965
Pinot Noir	BlauerSpatburgunder2011	1205.42	21.2655	5.44406	5.10456	10.0236	0.767323
Pinot Noir	BlauerSpatburgunder2017	1215.43	21.2638	5.2542	5.00012	9.49972	0.769468
Pinot Noir	BlauerSpatburgunder203	1235.77	21.4681	5.19883	4.77089	9.65935	0.737296
Pinot Noir	BlauerSpatburgunder205	1209.67	21.3138	5.35798	4.79885	9.72898	0.769468
Pinot Noir	BlauerSpatburgunder208	1217.89	21.5387	5.24155	4.89247	9.65109	0.753975
Pinot Noir	BlauerSpatburgunder403	1213.01	21.3781	4.79313	3.61065	7.53158	0.759451
Pinot Noir	BlauerSpatburgunder4088	1238	21.9171	4.95816	4.0967	8.65926	0.726965
Pinot Noir	BlauerSpatburgunder4089	1139.8	21.8132	4.91738	3.60362	7.9841	0.75301
Pinot Noir	BlauerSpatburgunder411	1130.77	21.9	4.77647	3.43677	7.59657	0.737176
Pinot Noir	BlauerSpatburgunder4125	1177.57	21.8655	4.96101	3.99831	8.34553	0.737546
Pinot Noir	BlauerSpatburgunder413	1139.06	21.9399	4.77647	3.37744	7.52807	0.737176
Pinot Noir	BlauerSpatburgunder416	1202.58	21.9148	4.81421	3.85205	8.07606	0.737176
Pinot Noir	BlauerSpatburgunder419	1166.67	21.8306	4.77647	3.61474	7.80207	0.737176
Pinot Noir	BlauerSpatburgunder422	1168.37	21.9043	5.13387	3.98204	8.55866	0.737266
Pinot Noir	BlauerSpatburgunder423	1233.01	21.9148	5.11617	3.91138	8.35006	0.737176
Pinot Noir	BlauerSpatburgunder427	1078.2	21.9354	4.92745	4.03003	8.35006	0.737176
Pinot Noir	BlauerSpatburgunder4569013	1222.65	21.208	4.80717	4.25662	8.17393	0.711807
Pinot Noir	BlauerSpatburgunder4590265	1165.71	21.8009	4.85587	4.1879	8.85734	0.73757
Pinot Noir	BlauerSpatburgunder463	1144.53	21.9502	4.92745	2.90283	7.25407	0.737176
Pinot Noir	BlauerSpatburgunder77	1172.7	21.3908	5.02991	3.9656	7.99572	0.735293
Pinot Noir	BlauerSpatburgunderMRB3-5	1217.95	21.7097	4.87798	4.61491	8.98162	0.73757
Pinot Noir Précoce	BlauerFruhburgunder14	1029.98	21.822	5.02935	3.1407	7.51626	0.69174
Pinot Noir Précoce	BlauerFruhburgunder16	1111.44	22.1475	5.0297	3.13077	7.6052	0.69174
Pinot Noir Précoce	BlauerFruhburgunder48	1048.35	21.9317	5.15982	2.80431	7.53619	0.693482
Pinot Noir Précoce	BlauerFruhburgunder49	990.668	22.0926	5.38393	2.86005	7.81153	0.693482
Pinot Noir Précoce	BlauerFruhburgunder50	1027.26	22.1558	5.10018	2.89643	7.50908	0.693482
Pinot Noir Précoce	BlauerFruhburgunder63	1027.76	21.993	5.0346	2.78756	7.45545	0.693523
Pinot Noir Précoce	BlauerFruhburgunder66	1065.46	22.3045	5.26874	3.16286	7.89727	0.693523
Pinot Noir Précoce	BlauerFruhburgunder75	1007.72	22.1427	5.18563	2.75278	7.50338	0.693523
Pinot Noir Précoce	BlauerFruhburgunder83	1083.24	22.1546	5.2232	3.14457	7.77891	0.693523
Pinot Noir Précoce	BlauerFruhburgunder845941	1089.27	22.3073	5.17844	3.36761	7.99753	0.693482
Pinot Noir Précoce	BlauerFruhburgunder88	1014.38	22.3177	5.13334	2.99392	7.3705	0.693523
Pinot Noir Précoce	BlauerFruhburgunder89	1043.28	21.7131	5.22074	3.0388	7.66348	0.693523
Riesling	110-11_Gm	1468.51	21.2964	6.4186	4.14898	10.1391	2.30751
Riesling	110-11_Gm_1	1435.57	21.2051	6.36381	4.25623	10.1293	2.41521
Riesling	110-17_Gm	1429.67	21.3576	6.38703	4.05801	9.99413	2.15452
Riesling	110-18_Gm_12	1551.07	21.4064	6.54003	4.18965	10.2241	2.225
Riesling	110-18_Gm_6	1410.06	21.4853	6.51519	4.05658	10.0697	2.23616
Riesling	110-18_Gm_7	1394.68	21.4703	6.58483	4.07361	10.1392	2.27304
Riesling	110-18_Gm_8	1380.49	21.4252	6.51058	4.08478	10.1131	2.23055
Riesling	110-26_Gm	1485.63	21.2987	6.36082	4.11229	10.0329	2.19558
Riesling	110-30_Gm	1467.85	21.4343	6.52004	4.15335	10.2272	2.3655
Riesling	110-5_Gm	1414.78	21.4936	6.36082	4.09872	10.0232	2.21119
Riesling	110-6_Gm_1	1488.76	21.4329	6.44829	4.27837	10.2102	2.1791
Riesling	198-10_Gm_1	1409.48	21.485	6.36845	4.04797	10.0326	2.28798
Riesling	198-16_Gm	1546.23	21.2103	6.45292	4.20608	10.2109	2.23972
Riesling	198-30_Gm	1455.94	21.1076	6.42868	4.07452	10.0994	2.20555
Riesling	24-195_Gm	1486.34	21.4131	6.35889	3.74649	9.90102	2.24368
Riesling	24-195_Gm_1	1518.67	21.3762	6.37577	3.85552	9.84635	2.30843
Riesling	24-209_Gm	1532.47	21.2754	6.3892	3.8226	10.0274	2.17428
Riesling	3080-3_Gm	1595.29	21.4728	6.40281	4.21292	10.1171	2.19217
Riesling	3123_Gm	1601.75	21.4759	6.46893	3.97142	10.0362	2.42421
Riesling	313_Gm	1591.59	21.3932	6.5485	4.04716	10.0969	2.36931
Riesling	3142_Gm	1543.71	21.4443	6.45771	4.14579	10.0966	2.22568
Riesling	3146_Gm	1514.01	21.1814	6.43472	4.20102	10.2509	2.2962
Riesling	315_Gm	1554.89	21.3288	6.62052	3.98768	10.1839	2.27153
Riesling	3150_Gm	1522.98	21.1363	6.43917	4.20852	10.2474	2.29235
Riesling	3151_Gm	1545.96	21.3015	6.41161	4.0959	10.1177	2.34059
Riesling	3152_Gm	1456.21	21.2679	6.40472	4.43342	10.129	2.42907
Riesling	3162_Gm	1375.06	21.1028	6.60423	4.06092	10.298	2.04355
Riesling	317_Gm	1606.79	21.4348	6.38254	4.06843	10.0383	2.23669
Riesling	3173_Gm	1433.41	21.4013	6.38723	4.28803	10.1882	2.35564
Riesling	3188_Gm	1584.6	21.1908	6.44362	4.14412	10.1316	2.27354
Riesling	3194_Gm	1519.24	21.1587	6.57095	4.15356	10.1985	2.15298
Riesling	3221_Gm	1455.28	21.4338	6.36324	4.08051	10.0611	2.16848
Riesling	3226_Gm	1492.48	21.3048	6.38853	4.15062	10.0661	2.08478
Riesling	3256_Gm	1473.42	21.4197	6.46898	4.16343	10.1282	2.28626
Riesling	3286_Gm	1599.51	21.1424	6.4219	4.20269	10.1317	2.12767
Riesling	3290_Gm	1386.74	21.2139	6.39451	4.43389	10.2548	2.11975
Riesling	3333_Gm	1554.05	21.0332	6.45123	4.50192	10.3463	2.08168
Riesling	3395_Gm	1594.71	21.2574	6.37539	4.13191	10.0069	2.19401
Riesling	3398_Gm	1444.03	21.4345	6.4864	4.06817	10.0144	2.23142
Riesling	3423_Gm	1450.52	21.3999	6.48574	4.18952	10.1591	2.07347
Riesling	343_Gm	1530.14	21.3147	6.38163	4.29175	10.1604	2.54739
Riesling	3431_Gm	1551.42	21.1502	6.41307	4.34097	10.1595	2.1895
Riesling	3469_Gm	1486.73	21.2097	6.49587	4.05538	10.0891	2.16455
Riesling	350_Gm	1472.24	20.8411	6.38407	4.48684	10.2841	2.05624
Riesling	3508_Gm	1500.57	21.1341	6.47393	4.08095	10.0988	2.1772
Riesling	3509_Gm	1475.56	21.0409	6.45913	3.96679	9.99009	2.26614
Riesling	3510_Gm	1498.44	20.9983	6.41774	4.04929	10.0265	2.26892
Riesling	354_Gm	1375.73	21.3446	6.37854	4.37765	10.1809	2.22421
Riesling	3561_Gm	1429.22	21.2327	6.55709	4.09701	10.1827	2.29267
Riesling	3576_Gm	1540.66	21.493	6.37283	4.3499	10.1804	2.31908
Riesling	3581_Gm	1562.42	21.005	6.37858	4.30364	10.1647	2.13102
Riesling	3599_Gm	1575.8	21.1796	6.50802	4.38187	10.3281	2.14631
Riesling	360_Gm	1405.57	21.3978	6.40418	4.20088	10.1453	2.1711
Riesling	3602_Gm	1372.86	20.9537	6.53886	4.02776	10.1074	2.32702
Riesling	3603_Gm	1478.18	21.0373	6.55575	3.97281	10.0774	2.20747
Riesling	3604_Gm	1422.75	21.4675	6.52581	3.89073	10.0544	2.30403
Riesling	3605_Gm	1427.59	21.3437	6.66556	3.8784	10.1289	2.14304
Riesling	3608_Gm	1485.19	21.1823	6.43785	4.07025	10.1336	2.4498
Riesling	3609_Gm	1602.42	21.4234	6.48167	3.99445	10.1131	2.17792
Riesling	3622_Gm	1362.29	21.4735	6.49924	3.98183	10.0245	2.25873
Riesling	3626_Gm	1373.61	21.1912	6.57177	3.99534	10.123	2.17836
Riesling	3637_Gm	1446.6	21.2495	6.46391	4.16559	10.1987	2.14789
Riesling	364_Gm	1440.79	21.0333	6.41725	4.28021	10.1853	2.21097
Riesling	3640_Gm	1460.71	21.1623	6.36135	4.15463	10.1227	2.08898
Riesling	3641_Gm	1523.16	21.2428	6.44442	4.16296	10.1853	2.24199
Riesling	3643_Gm	1405.9	20.9305	6.49386	4.05917	10.1327	2.18652
Riesling	3644_Gm	1418.49	21.1609	6.43694	3.854	9.99531	2.25961
Riesling	3645_Gm	1537.75	21.1747	6.63662	3.96301	10.2033	2.29219
Riesling	3651_Gm	1380.97	21.4794	6.51711	4.04214	10.1509	2.23559
Riesling	3652_Gm	1472.01	21.2242	6.54405	4.09973	10.2149	2.2965
Riesling	3653_Gm	1567.47	21.1528	6.59241	3.95764	10.1867	2.23387
Riesling	3654_Gm	1469.71	21.4461	6.47085	4.12216	10.1562	2.31692
Riesling	3658_Gm	1492.8	21.3496	6.44416	4.16439	10.2198	2.42585
Riesling	3676_Gm	1520.01	21.2314	6.53055	4.29951	10.2879	2.3718
Riesling	3678_Gm	1422.26	21.2106	6.40193	4.24852	10.153	2.30491
Riesling	3680_Gm	1516.56	20.8636	6.49015	4.167	10.1995	2.29278
Riesling	3683_Gm	1432.95	20.8306	6.48959	4.17412	10.231	2.16361
Riesling	3684_Gm	1491.5	21.4008	6.48914	4.02651	10.1236	2.27567
Riesling	3686_Gm	1519.5	21.4503	6.49981	3.97731	10.1045	2.35934
Riesling	3689_Gm	1432.92	20.9619	6.54683	4.10425	10.2077	2.18465
Riesling	3690_Gm	1457.96	21.139	6.49331	4.1283	10.1338	2.13329
Riesling	3691_Gm	1445.12	21.1774	6.46831	4.06047	10.111	2.13536
Riesling	3692_Gm	1502.3	21.3313	6.43501	4.15856	10.0676	2.34598
Riesling	3693_Gm	1540.2	21.3315	6.47905	4.17112	10.1371	2.25406
Riesling	3694_Gm	1487.47	21.3368	6.48453	4.36359	10.2594	2.33544
Riesling	3702_Gm	1373.34	20.8809	6.39977	4.15567	10.1461	2.27653
Riesling	3706_Gm	1405.39	20.1695	6.59008	4.58647	10.5173	2.18573
Riesling	3707_Gm	1392.91	20.5516	6.5929	4.53371	10.5299	2.05839
Riesling	3734_Gm	1468.09	20.0489	6.45197	4.46045	10.4251	2.14398
Riesling	3741_Gm	1353.35	20.3004	6.43183	4.32794	10.1975	2.06255
Riesling	3742_Gm	1429.06	20.7207	6.3779	4.15381	10.1394	2.20914
Riesling	3753_Gm	1414.03	21.4887	6.5059	4.14481	10.1573	2.22508
Riesling	3757_Gm	1479.69	21.4788	6.38571	4.27274	10.1783	2.40631
Riesling	3785_Gm	1411.58	21.1594	6.38353	4.0531	10.1129	2.26374
Riesling	3788_Gm	1390.18	20.8571	6.36268	4.31991	10.1024	2.44372
Riesling	3808_Gm	1445.3	21.2698	6.38331	4.12742	10.0277	2.44699
Riesling	3857_Gm	1581.14	21.2799	6.41512	4.27375	10.2314	2.3196
Riesling	386_Gm	1559.56	20.9714	6.451	4.22128	10.1982	2.07395
Riesling	3860_Gm	1514.41	21.2274	6.43647	4.14763	10.1417	2.32268
Riesling	3862_Gm	1420.31	21.2812	6.36006	4.36037	10.1673	2.34696
Riesling	3863_Gm	1392.37	21.36	6.383	4.23209	10.0953	2.30869
Riesling	3879_Gm	1585.66	21.0153	6.43872	4.29743	10.1535	2.16101
Riesling	3880_Gm	1590.69	21.1408	6.36386	4.19029	10.0958	2.19603
Riesling	3881_Gm	1538.23	21.1352	6.41751	4.09922	10.1086	2.23145
Riesling	3883_Gm	1532.38	21.4587	6.39757	4.09749	10.0906	2.32486
Riesling	3896_Gm	1534.84	21.2277	6.39653	4.09131	10.0312	2.43373
Riesling	3924_Gm	1426.24	21.3632	6.38738	4.16295	10.0819	2.32154
Riesling	3937_Gm	1546.75	21.0045	6.44736	4.09758	10.1011	2.30957
Riesling	398_Gm	1557.33	21.25	6.43796	4.07674	10.0569	2.04255
Riesling	64-183_Gm	1507.7	21.4868	6.51438	4.09413	10.0886	2.18625
Riesling	MJM_2-1_Gm	1514.99	21.3126	6.35753	4.11635	10.0627	2.29548
Riesling	SBM_11-13_Gm	1455.7	21.2618	6.45142	4.1642	10.1189	2.19217
Riesling	SBW_20-11_Gm	1399.82	21.4461	6.44474	4.09967	10.0745	2.30124
Riesling	SHR_2-1_Gm	1555.37	21.3471	6.37818	4.25479	10.1342	2.12477
Riesling	Steinberg__7-2-13_Gm	1409.37	21.288	6.36414	4.29469	10.1344	2.19429
Riesling	Steinberg_7-12_Gm	1365.51	21.1475	6.4192	4.19346	10.1519	2.16506
Riesling	Steinberg_7-16_Gm	1414.52	21.1358	6.36862	4.23819	10.1737	2.17819
Riesling	Steinberg_7-17_Gm	1501.82	21.4517	6.38837	4.31492	10.2043	2.12545
Riesling	Steinberg_7-5-4_Gm	1366.07	21.2005	6.45046	4.29937	10.2232	2.26501
Riesling	Steinberg_9-11_Gm	1581.17	21.3709	6.47263	4.13545	10.1803	2.1336
Riesling	Steinberg_9-12_Gm	1602.06	21.3244	6.61032	4.30102	10.3509	2.17948
Riesling	Steinberg_9-4-10_Gm	1381.69	21.2459	6.40835	4.14912	10.1522	2.18328
Riesling	Steinberg_9-8_Gm	1391.25	21.1926	6.39295	4.02608	10.103	2.08124
Riesling	SWB_18-12_Gm	1362.48	21.3047	6.38868	4.18395	10.0583	2.23994
Riesling	SWB_23-15_Gm	1396.33	21.0543	6.40466	4.17107	10.0908	2.17143
Riesling	SWR_6_Gm	1480.07	21.0647	6.40346	4.16134	10.093	2.12477
Riesling	VHO_16_Gm	1526.32	21.3942	6.35859	4.11668	10.0477	2.32104
Riesling	VHO_29_Gm	1398.26	21.3243	6.35894	4.26602	10.1097	2.45562
Riesling	VHO_35_Gm	1383.52	21.4025	6.52748	4.14565	10.177	2.31976
Riesling	VHO_44_Gm	1549.81	21.2149	6.41737	4.34949	10.209	2.23161
Riesling	VHO_61_Gm	1472.41	21.4902	6.38984	4.27622	10.1086	2.34046
Riesling	VHS_40_Gm	1505.96	21.4648	6.39093	4.1385	10.1028	2.16406
Müller-Thurgau	Müller-Thurgau221	2101.65	17.9746	5.37332	2.89236	7.55229	1.11703
Müller-Thurgau	Müller-Thurgau225	2094.78	18.2316	5.4207	2.93076	7.64856	1.18179
Müller-Thurgau	Müller-Thurgau218	2176.21	17.8355	5.43917	2.85586	7.65006	1.08373
Müller-Thurgau	Müller-Thurgau209	2067.09	18.0311	5.37447	2.95976	7.47763	1.14287
Müller-Thurgau	Müller-Thurgau2125	2202.53	18.187	5.57558	2.67842	7.60912	1.11172
Müller-Thurgau	Müller-Thurgau2218	2192.18	18.1475	5.55959	2.57856	7.51618	1.06247
Müller-Thurgau	Müller-Thurgau324	2157.18	17.999	5.39784	2.57465	7.41126	1.13998
Müller-Thurgau	Müller-Thurgau2246	2089.84	18.2278	5.52837	2.45015	7.39088	1.07396
Müller-Thurgau	Müller-Thurgau244	2219.02	17.7321	5.40507	2.54863	7.43709	1.08801
Müller-Thurgau	Müller-Thurgau2008	2219.13	18.0953	5.38903	2.64072	7.25838	1.09053
Müller-Thurgau	Müller-Thurgau261	2254.25	18.2311	5.42126	2.76564	7.53837	1.09294
Müller-Thurgau	Müller-Thurgau250	2087.88	17.846	5.51414	2.9696	7.90723	1.16022
Müller-Thurgau	Müller-Thurgau2017	2305.26	17.9771	5.36861	2.84784	7.5207	1.11865
Müller-Thurgau	Müller-Thurgau241	2182.37	17.817	5.46562	2.74348	7.65983	1.1162
Müller-Thurgau	Müller-Thurgau240	2071.96	17.7964	5.46228	2.79279	7.74061	1.1162
Müller-Thurgau	Müller-Thurgau243	2128.91	17.9304	5.47594	2.74639	7.746	1.11865
Savagnin Rose	Roter Traminer1124	1031.9	22.3377	4.98173	3.29925	7.49546	2.34792
Savagnin Rose	Roter Traminer12	1043.67	22.4869	5.00772	3.06017	7.16603	2.34792
Savagnin Rose	Roter Traminer14	1063.9	22.4591	4.98314	3.12504	7.25143	2.34792
Savagnin Rose	Roter Traminer40	1046.6	22.3237	5.05149	3.24913	7.66296	2.34792
Savagnin Rose	Roter Traminer739	1016.25	22.526	4.97774	2.99924	7.17933	2.34792
Savagnin Rose	Roter Traminer803	1064.16	22.4049	4.97526	3.37724	7.65674	2.25088
Savagnin Rose	Roter Traminer807	954.197	22.4317	4.98	3.36587	7.57871	2.25088
Savagnin Rose	Roter Traminer815	961.136	22.4951	5.0094	3.26571	7.60488	1.25088
Savagnin Rose	Roter Traminer824	1048.97	22.2695	4.97525	3.18451	7.31307	2.25088
Savagnin Rose	Roter Traminer826	1068.38	22.4203	4.98776	3.0898	7.77459	2.25088
Savagnin Rose	Roter Traminer839	1115	22.3251	4.99988	3.35179	8.29406	2.25088
Savagnin Rose	Roter Traminer840	999.972	22.1318	5.00389	3.3322	8.35532	2.25088
Savagnin Rose	Roter Traminer841	993.016	22.0149	4.99882	3.437	8.34826	2.25088
Savagnin Rose	Roter Traminer842	1113.33	22.2696	4.99276	3.04606	7.75812	2.25088
Savagnin Rose	Roter Traminer844	1106.96	22.2486	4.99081	3.03285	7.54726	1.25088
Savagnin Rose	Roter Traminer845	995.754	22.2356	4.99483	3.28618	7.98074	1.25088
Savagnin Rose	Roter Traminer846	1097.21	22.2278	4.98068	3.40419	7.94894	3.25088
Savagnin Rose	Roter Traminer869	1070.63	22.3652	5.00759	3.10302	7.62344	1.49156
Savagnin Rose	Roter Traminer879	1007.65	22.4646	4.98289	3.31768	7.66207	2.49156
Auxerrois	Auxerrois412	1848.14	20.0896	6.22783	2.17455	7.66338	1.39754
Auxerrois	Auxerrois434	1835.04	20.0824	6.18495	2.17324	7.72161	1.59893
Auxerrois	Auxerrois438	1803.7	20.1411	6.23818	2.33896	7.83273	1.67167
Auxerrois	Auxerrois441	1740.23	19.8525	6.23115	2.11492	7.70874	1.47248
Auxerrois	Auxerrois445	1786.41	19.9494	6.54004	2.35007	8.2057	1.29813
Auxerrois	Auxerrois450	1678.49	20.0773	6.28554	2.91352	8.49791	1.35036
Auxerrois	Auxerrois460	1747.08	20.0934	6.15999	2.43072	7.8402	1.47362
Auxerrois	Auxerrois461	1783.96	19.7445	6.30912	2.36071	8.04928	1.423

## Sheet: S5_Raw Phenotypes
PlotID	Year	Field	Yield	Botrytis	Brix	Tacid	Macid	Totacid	variety	rootstock	Row	Column	Clone_ID	Plant_year
2014_B_1_20	2014	B	1367.52	4	19.0353	6.86	2.4	9.21	Pinot Blanc	Börner	20	1	WeisserBurgunder21813	2010
2014_B_1_21	2014	B	1585.04	4	18.2588	5.73	2.32	9	Pinot Blanc	Börner	21	1	WeisserBurgunder578	2010
2014_B_1_22	2014	B	1292.74	2	19.6941	6	3.3	8.68	Pinot Blanc	Börner	22	1	WeisserBurgunder13013	2010
2014_B_11_23	2014	B	1111.11	3	20.1176	5.15	4.33	9.62	Pinot Blanc	Börner	23	11	WeisserBurgunder15833	2010
2014_B_15_23	2014	B	1716.67	2	19.7176	4.92	3.7	8.88	Pinot Blanc	Börner	23	15	WeisserBurgunder15862	2010
2014_B_16_23	2014	B	1805.56	3	19.8588	4.93	3.06	7.85	Pinot Blanc	Börner	23	16	WeisserBurgunder1585	2010
2014_B_17_23	2014	B	968.803	5	20.0941	6.12	4.29	10.09	Pinot Blanc	Börner	23	17	WeisserBurgunder43	2010
2014_B_18_23	2014	B	886.752	3	20.9647	5.98	4.41	10.2	Pinot Blanc	Börner	23	18	WeisserBurgunder41	2010
2014_B_2_20	2014	B	1196.58	3	19.2235	7.17	2.84	9.97	Pinot Blanc	Börner	20	2	WeisserBurgunder22439	2010
2014_B_2_21	2014	B	1398.72	4	18.8471	5.84	2.8	8.8	Pinot Blanc	Börner	21	2	WeisserBurgunder5453	2010
2014_B_2_22	2014	B	764.957	4	20.0706	5.74	4.56	9.98	Pinot Blanc	Börner	22	2	WeisserBurgunder42	2010
2014_B_23_26	2014	B	1509.83	4	20.4	5.31	3.31	8.85	Pinot Blanc	Börner	26	23	WeisserBurgunder918	2011
2014_B_3_20	2014	B	1884.62	3	18.4941	7.23	2.72	10.08	Pinot Blanc	Börner	20	3	WeisserBurgunder3319	2010
2014_B_3_21	2014	B	1675.21	5	19.0118	6.18	2.9	9.26	Pinot Blanc	Börner	21	3	WeisserBurgunder71127	2010
2014_B_3_22	2014	B	1161.54	2	19.9059	5.46	3.46	9.47	Pinot Blanc	Börner	22	3	WeisserBurgunder102634	2010
2014_B_4_20	2014	B	1713.68	2	18.2824	5.5	3.3	9.58	Pinot Blanc	Börner	20	4	WeisserBurgunder3543	2010
2014_B_4_21	2014	B	1643.16	4	19.0588	6.79	2.35	9.24	Pinot Blanc	Börner	21	4	WeisserBurgunder72824	2010
2014_B_4_22	2014	B	1830.34	4	18.9176	6.93	2.18	9.15	Pinot Blanc	Börner	22	4	WeisserBurgunder101627	2010
2014_C_1_10	2014	C	689.316	2	20.7059	5.4	3.81	8.89	Pinot Blanc	Kober 125 AA	10	1	WeisserBurgunder43	2012
2014_C_1_8	2014	C	1549.57	5	18.4235	6.84	1.96	8.87	Pinot Blanc	SO 4	8	1	WeisserBurgunder90	2012
2014_C_1_9	2014	C	1571.37	2	19.4353	4.57	3.12	7.58	Pinot Blanc	Kober 125 AA	9	1	WeisserBurgunder130	2012
2014_C_3_10	2014	C	1363.25	2	21.1765	5.48	3.94	9.15	Pinot Blanc	Kober 125 AA	10	3	WeisserBurgunder41	2012
2014_C_3_9	2014	C	1648.29	2	19.8824	4.63	2.89	7.39	Pinot Blanc	Kober 125 AA	9	3	WeisserBurgunder130	2012
2014_O_2_17	2014	O	1792.31	2	18.7765	7.11	1.99	9.3	Pinot Blanc	Kober 5 BB	17	2	WeisserBurgunder90	2006
2014_O_3_17	2014	O	1923.08	2	18.3765	7.07	2.05	9.31	Pinot Blanc	Börner	17	3	WeisserBurgunder90	2006
2014_R_1_6	2014	R	1042.74	4	20.2588	5.81	5.08	11.6	Pinot Blanc	Börner	6	1	WeisserBurgunder914	2007
2014_R_14_5	2014	R	1253.42	NA	20.3059	5.23	5.94	10.96	Pinot Blanc	Börner	5	14	WeisserBurgunder919	2007
2014_R_2_6	2014	R	968.803	2	20.2353	5.89	5.37	11.27	Pinot Blanc	Börner	6	2	WeisserBurgunder913	2007
2014_R_3_6	2014	R	2179.49	2	19.1059	5.49	5.36	11.1	Pinot Blanc	Börner	6	3	WeisserBurgunder912	2007
2015_B_1_20	2015	B	2183.76	5	21.7412	6.7	3	8	Pinot Blanc	Börner	20	1	WeisserBurgunder21813	2010
2015_B_1_21	2015	B	1880.34	5	22.1412	6.5	3	7.8	Pinot Blanc	Börner	21	1	WeisserBurgunder578	2010
2015_B_1_22	2015	B	1994.44	3	21.1529	7	2.7	8.3	Pinot Blanc	Börner	22	1	WeisserBurgunder13013	2010
2015_B_11_23	2015	B	1735.04	2	22.0235	7.2	2.5	8.2	Pinot Blanc	Börner	23	11	WeisserBurgunder15833	2010
2015_B_15_23	2015	B	1759.4	4	21.6941	7.3	2.6	8.3	Pinot Blanc	Börner	23	15	WeisserBurgunder15862	2010
2015_B_16_23	2015	B	2115.38	4	21.4118	7.4	3.1	8.9	Pinot Blanc	Börner	23	16	WeisserBurgunder1585	2010
2015_B_17_23	2015	B	1346.15	5	21.3882	8.4	4.5	11.3	Pinot Blanc	Börner	23	17	WeisserBurgunder43	2010
2015_B_18_23	2015	B	1111.11	4	23.6706	7.9	3.6	9.8	Pinot Blanc	Börner	23	18	WeisserBurgunder41	2010
2015_B_2_20	2015	B	1550	8	22.4706	6.3	3.9	8.6	Pinot Blanc	Börner	20	2	WeisserBurgunder22439	2010
2015_B_2_21	2015	B	1851.71	8	21.6235	6.4	3.1	7.8	Pinot Blanc	Börner	21	2	WeisserBurgunder5453	2010
2015_B_2_22	2015	B	1269.23	5	22.9882	7.4	4.4	10.2	Pinot Blanc	Börner	22	2	WeisserBurgunder42	2010
2015_B_23_26	2015	B	1039.74	4	22.7529	6.8	2.6	7.9	Pinot Blanc	Börner	26	23	WeisserBurgunder918	2011
2015_B_24_26	2015	B	2421.79	5	20.0235	7	3.5	8.9	Pinot Blanc	Börner	26	24	WeisserBurgunder916	2011
2015_B_25_26	2015	B	2136.75	6	22.0706	6.6	2.7	7.7	Pinot Blanc	Börner	26	25	WeisserBurgunder917	2011
2015_B_3_20	2015	B	1868.8	8	21.4824	6.6	3.5	8.5	Pinot Blanc	Börner	20	3	WeisserBurgunder3319	2010
2015_B_3_21	2015	B	1779.49	8	22.0941	6.3	3.1	7.6	Pinot Blanc	Börner	21	3	WeisserBurgunder71127	2010
2015_B_3_22	2015	B	1973.08	8	22.2824	6.3	3.2	7.7	Pinot Blanc	Börner	22	3	WeisserBurgunder102634	2010
2015_B_4_20	2015	B	1592.74	5	21.5765	6.4	2.8	7.5	Pinot Blanc	Börner	20	4	WeisserBurgunder3543	2010
2015_B_4_21	2015	B	2175.64	10	21.7176	6.1	3	7.4	Pinot Blanc	Börner	21	4	WeisserBurgunder72824	2010
2015_B_4_22	2015	B	2019.23	6	21.6471	6.4	2.9	7.7	Pinot Blanc	Börner	22	4	WeisserBurgunder101627	2010
2015_C_1_10	2015	C	1009.4	NA	24.6353	6.4	3.1	7.8	Pinot Blanc	Kober 125 AA	10	1	WeisserBurgunder43	2012
2015_C_1_8	2015	C	1539.32	4	21.2	6.2	3.5	7.7	Pinot Blanc	SO 4	8	1	WeisserBurgunder90	2012
2015_C_1_9	2015	C	1144.44	8	24.5647	6.1	2.3	6.6	Pinot Blanc	Kober 125 AA	9	1	WeisserBurgunder130	2012
2015_C_3_10	2015	C	921.795	NA	24.4706	6.7	3.4	8.4	Pinot Blanc	Kober 125 AA	10	3	WeisserBurgunder41	2012
2015_C_3_9	2015	C	1204.27	8	24.6353	6.2	2.2	6.6	Pinot Blanc	Kober 125 AA	9	3	WeisserBurgunder130	2012
2015_O_2_17	2015	O	2025.21	4	20.6118	7	2.7	8.2	Pinot Blanc	Kober 5 BB	17	2	WeisserBurgunder90	2006
2015_O_3_17	2015	O	2159.4	4	19.9529	7.1	2.7	8.4	Pinot Blanc	Börner	17	3	WeisserBurgunder90	2006
2015_R_14_5	2015	R	1524.36	5	19.5294	6.4	5.2	10.1	Pinot Blanc	Börner	5	14	WeisserBurgunder919	2007
2016_B_1_20	2016	B	1401.71	1	22.2118	5.3	2.2	7.9	Pinot Blanc	Börner	20	1	WeisserBurgunder21813	2010
2016_B_1_21	2016	B	1068.38	1	23.3412	5.1	2.3	8	Pinot Blanc	Börner	21	1	WeisserBurgunder578	2010
2016_B_1_22	2016	B	940.171	1	21.8353	4.4	3	7.9	Pinot Blanc	Börner	22	1	WeisserBurgunder13013	2010
2016_B_11_23	2016	B	676.496	1	22.9647	4	3.1	7.7	Pinot Blanc	Börner	23	11	WeisserBurgunder15833	2010
2016_B_15_23	2016	B	747.863	1	22.8941	4.2	3.2	7.9	Pinot Blanc	Börner	23	15	WeisserBurgunder15862	2010
2016_B_16_23	2016	B	747.863	1	22.3059	4.5	2.9	7.9	Pinot Blanc	Börner	23	16	WeisserBurgunder1585	2010
2016_B_17_23	2016	B	811.966	1	23.1059	6.4	3.3	9.9	Pinot Blanc	Börner	23	17	WeisserBurgunder43	2010
2016_B_18_23	2016	B	534.188	1	24.0235	5.6	2.8	8.8	Pinot Blanc	Börner	23	18	WeisserBurgunder41	2010
2016_B_2_20	2016	B	940.171	1	23.3647	5.3	2.6	8.5	Pinot Blanc	Börner	20	2	WeisserBurgunder22439	2010
2016_B_2_21	2016	B	1185.9	1	22.7765	5.4	2.3	8	Pinot Blanc	Börner	21	2	WeisserBurgunder5453	2010
2016_B_2_22	2016	B	786.325	1	23.6941	5.7	3.4	9.5	Pinot Blanc	Börner	22	2	WeisserBurgunder42	2010
2016_B_23_26	2016	B	2150.85	1	21.4588	5.2	1.9	7.5	Pinot Blanc	Börner	26	23	WeisserBurgunder918	2011
2016_B_24_26	2016	B	2763.68	1	21.8118	5.1	1.8	7.5	Pinot Blanc	Börner	26	24	WeisserBurgunder916	2011
2016_B_25_26	2016	B	1396.15	1	23.0353	5.4	1.8	7.7	Pinot Blanc	Börner	26	25	WeisserBurgunder917	2011
2016_B_3_20	2016	B	1545.73	1	21.8118	5.5	2.4	8.4	Pinot Blanc	Börner	20	3	WeisserBurgunder3319	2010
2016_B_3_21	2016	B	1267.95	1	22.2824	5.4	2.5	8.1	Pinot Blanc	Börner	21	3	WeisserBurgunder71127	2010
2016_B_3_22	2016	B	1392.31	1	22.4706	5.3	2.3	8	Pinot Blanc	Börner	22	3	WeisserBurgunder102634	2010
2016_B_4_20	2016	B	1071.79	1	22.2588	5.5	2.4	8.2	Pinot Blanc	Börner	20	4	WeisserBurgunder3543	2010
2016_B_4_21	2016	B	1410.26	1	22.7059	5.3	2.1	7.7	Pinot Blanc	Börner	21	4	WeisserBurgunder72824	2010
2016_B_4_22	2016	B	1296.15	1	22.8941	5.3	2	7.7	Pinot Blanc	Börner	22	4	WeisserBurgunder101627	2010
2016_B_41_15	2016	B	1680.77	1	21.8353	4.8	1.3	6.7	Pinot Blanc	SO 4	15	41	WeisserBurgunderL1	2010
2016_B_42_15	2016	B	940.171	2	24.2588	5.6	1.5	7.2	Pinot Blanc	SO 4	15	42	WeisserBurgunderL2	2010
2016_B_43_15	2016	B	669.658	2	23.5529	4.8	1.4	6.8	Pinot Blanc	SO 4	15	43	WeisserBurgunderL3	2010
2016_B_44_15	2016	B	982.906	1	22.9176	5	1.5	6.9	Pinot Blanc	SO 4	15	44	WeisserBurgunderL4	2010
2016_C_1_10	2016	C	963.675	1	24	6.2	3	9.4	Pinot Blanc	Kober 125 AA	10	1	WeisserBurgunder43	2012
2016_C_1_27	2016	C	1083.76	1	24.4471	5.3	0.8	6.5	Pinot Blanc	SO 4	27	1	WeisserBurgunder903	2014
2016_C_1_8	2016	C	1342.31	1	22.8235	2.8	3.1	6.5	Pinot Blanc	SO 4	8	1	WeisserBurgunder90	2012
2016_C_1_9	2016	C	1018.38	1	22.8941	4.5	2.9	7.8	Pinot Blanc	Kober 125 AA	9	1	WeisserBurgunder130	2012
2016_C_11_28	2016	C	641.026	1	22.7765	5.2	0.7	6.6	Pinot Blanc	SO 4	28	11	WeisserBurgunder9065	2014
2016_C_12_28	2016	C	1680.77	1	23.9529	5.2	1	6.6	Pinot Blanc	SO 4	28	12	WeisserBurgunder9068	2014
2016_C_13_28	2016	C	897.436	1	24.7529	5.3	1	6.6	Pinot Blanc	SO 4	28	13	WeisserBurgunder9077	2014
2016_C_14_28	2016	C	355.983	1	24.6824	5.2	0.8	6.5	Pinot Blanc	SO 4	28	14	WeisserBurgunder9078	2014
2016_C_2_27	2016	C	1933.76	1	22.9412	5.4	1.7	7.4	Pinot Blanc	SO 4	27	2	WeisserBurgunder906	2014
2016_C_3_10	2016	C	904.701	1	23.8118	6.2	3.3	9.7	Pinot Blanc	Kober 125 AA	10	3	WeisserBurgunder41	2012
2016_C_3_27	2016	C	1869.66	1	23.3647	5.6	1.5	7.3	Pinot Blanc	SO 4	27	3	WeisserBurgunder905	2014
2016_C_3_9	2016	C	1302.56	1	22.1647	4.7	3.1	8.1	Pinot Blanc	Kober 125 AA	9	3	WeisserBurgunder130	2012
2016_C_4_27	2016	C	1962.39	1	22.7294	5.4	1.5	7.2	Pinot Blanc	SO 4	27	4	WeisserBurgunder908	2014
2016_E_5_24	2016	E	683.761	1	22.8235	4.9	1.8	7.2	Pinot Blanc	Börner	24	5	WeisserBurgunder915	2010
2016_O_2_17	2016	O	1139.74	1	22.3529	4.9	1.8	7.2	Pinot Blanc	Kober 5 BB	17	2	WeisserBurgunder90	2006
2016_O_3_17	2016	O	1223.93	1	22.4706	5.1	1.7	7.2	Pinot Blanc	Börner	17	3	WeisserBurgunder90	2006
2016_R_1_6	2016	R	1136.75	1	22.8	5.5	3.5	9.5	Pinot Blanc	Börner	6	1	WeisserBurgunder914	2007
2016_R_14_5	2016	R	968.803	1	23.2706	5.3	3.5	9.1	Pinot Blanc	Börner	5	14	WeisserBurgunder919	2007
2016_R_2_6	2016	R	1210.68	2	24.0471	5.8	2.7	9	Pinot Blanc	Börner	6	2	WeisserBurgunder913	2007
2016_R_3_6	2016	R	1296.15	2	23.1294	5.2	3.4	8.9	Pinot Blanc	Börner	6	3	WeisserBurgunder912	2007
2017_B_1_22	2017	B	1627.35	4	18.5882	5.7	4.8	9.8	Pinot Blanc	Börner	22	1	WeisserBurgunder13013	2010
2017_B_17_23	2017	B	1438.89	3	19.5529	6.3	5.6	10.9	Pinot Blanc	Börner	23	17	WeisserBurgunder43	2010
2017_B_18_23	2017	B	1267.95	4	19.8118	5.9	5.3	10.3	Pinot Blanc	Börner	23	18	WeisserBurgunder41	2010
2017_B_2_22	2017	B	1273.5	3	19.4824	6.2	6.3	11.5	Pinot Blanc	Börner	22	2	WeisserBurgunder42	2010
2017_C_1_10	2017	C	899.145	5	19.6706	6.3	5.7	10.8	Pinot Blanc	Kober 125 AA	10	1	WeisserBurgunder43	2012
2017_C_1_8	2017	C	973.932	10	18.7529	4.4	6.3	9.3	Pinot Blanc	SO 4	8	1	WeisserBurgunder90	2012
2017_C_1_9	2017	C	1434.62	6	18.7529	5.8	4.7	9.3	Pinot Blanc	Kober 125 AA	9	1	WeisserBurgunder130	2012
2017_C_3_10	2017	C	1004.27	5	19.6	6.2	6.4	11.5	Pinot Blanc	Kober 125 AA	10	3	WeisserBurgunder41	2012
2017_C_3_9	2017	C	1379.91	6	18.8941	5.6	4.8	9.3	Pinot Blanc	Kober 125 AA	9	3	WeisserBurgunder130	2012
2017_O_2_17	2017	O	1068.38	NA	18.6588	5.3	4.7	9	Pinot Blanc	Kober 5 BB	17	2	WeisserBurgunder90	2006
2017_O_3_17	2017	O	1002.99	NA	18.4471	5.4	4.4	8.9	Pinot Blanc	Börner	17	3	WeisserBurgunder90	2006
2017_R_1_6	2017	R	846.154	12	18.8706	5.6	6.6	11.2	Pinot Blanc	Börner	6	1	WeisserBurgunder914	2007
2017_R_14_5	2017	R	1210.68	NA	18.5412	5.8	7	11.5	Pinot Blanc	Börner	5	14	WeisserBurgunder919	2007
2017_R_2_6	2017	R	683.761	NA	19.5294	6	7	11.8	Pinot Blanc	Börner	6	2	WeisserBurgunder913	2007
2017_R_3_6	2017	R	940.171	8	18.9647	6.2	6.8	12	Pinot Blanc	Börner	6	3	WeisserBurgunder912	2007
2018_B_1_20	2018	B	2209.4	1	22.2824	2.3	1.7	4.7	Pinot Blanc	Börner	20	1	WeisserBurgunder21813	2010
2018_B_1_21	2018	B	2043.59	2	22.8941	4.4	1.1	5.7	Pinot Blanc	Börner	21	1	WeisserBurgunder578	2010
2018_B_1_22	2018	B	1452.99	1	23.6471	3.6	1.7	5.5	Pinot Blanc	Börner	22	1	WeisserBurgunder13013	2010
2018_B_11_23	2018	B	1147.86	1	23.0118	3	2.1	5.5	Pinot Blanc	Börner	23	11	WeisserBurgunder15833	2010
2018_B_15_23	2018	B	1531.2	1	23.4588	2.3	2.4	5.1	Pinot Blanc	Börner	23	15	WeisserBurgunder15862	2010
2018_B_16_23	2018	B	1145.3	1	23.5059	2.5	2.2	5.2	Pinot Blanc	Börner	23	16	WeisserBurgunder1585	2010
2018_B_17_23	2018	B	1367.52	1	24.4235	4.9	1.4	6.4	Pinot Blanc	Börner	23	17	WeisserBurgunder43	2010
2018_B_18_23	2018	B	1552.56	1	24.4941	4.7	1.2	6	Pinot Blanc	Börner	23	18	WeisserBurgunder41	2010
2018_B_2_20	2018	B	1460.68	2	23.2706	2.6	2.2	5.2	Pinot Blanc	Börner	20	2	WeisserBurgunder22439	2010
2018_B_2_21	2018	B	2214.96	2	22.3294	4.1	0.8	5.3	Pinot Blanc	Börner	21	2	WeisserBurgunder5453	2010
2018_B_2_22	2018	B	1211.97	1	24.1412	4.8	1.7	6.6	Pinot Blanc	Börner	22	2	WeisserBurgunder42	2010
2018_B_23_26	2018	B	2222.22	2	22.4941	2.4	1.4	4.3	Pinot Blanc	Börner	26	23	WeisserBurgunder918	2011
2018_B_24_26	2018	B	4244.87	2	22.0471	2.5	1.5	4.6	Pinot Blanc	Börner	26	24	WeisserBurgunder916	2011
2018_B_25_26	2018	B	2108.12	2	22.8941	2.3	1.4	4.3	Pinot Blanc	Börner	26	25	WeisserBurgunder917	2011
2018_B_3_20	2018	B	1941.03	2	22.2824	2.9	1.9	5.3	Pinot Blanc	Börner	20	3	WeisserBurgunder3319	2010
2018_B_3_21	2018	B	2187.18	2	22.7294	4.2	0.8	5.3	Pinot Blanc	Börner	21	3	WeisserBurgunder71127	2010
2018_B_3_22	2018	B	2111.97	2	22.9176	2.9	2	5.2	Pinot Blanc	Börner	22	3	WeisserBurgunder102634	2010
2018_B_4_20	2018	B	1855.56	2	22.5882	2.9	1.7	5.1	Pinot Blanc	Börner	20	4	WeisserBurgunder3543	2010
2018_B_4_21	2018	B	2282.91	2	22.2353	4.2	0.8	5.4	Pinot Blanc	Börner	21	4	WeisserBurgunder72824	2010
2018_B_4_22	2018	B	2214.96	2	22.7059	2.9	1.5	4.9	Pinot Blanc	Börner	22	4	WeisserBurgunder101627	2010
2018_B_41_15	2018	B	1509.83	2	23.3412	2.1	1.4	4.1	Pinot Blanc	SO 4	15	41	WeisserBurgunderL1	2010
2018_B_42_15	2018	B	1638.03	2	23.4118	2.2	1.3	4.1	Pinot Blanc	SO 4	15	42	WeisserBurgunderL2	2010
2018_B_43_15	2018	B	1438.89	2	23.3412	2.2	1.4	4.1	Pinot Blanc	SO 4	15	43	WeisserBurgunderL3	2010
2018_B_44_15	2018	B	1923.08	2	23.3176	2.3	1.2	4	Pinot Blanc	SO 4	15	44	WeisserBurgunderL4	2010
2018_C_1_10	2018	C	1700	1	24.5647	4.8	1.3	6.2	Pinot Blanc	Kober 125 AA	10	1	WeisserBurgunder43	2012
2018_C_1_27	2018	C	2478.63	1	22.3529	3.7	0.9	4.9	Pinot Blanc	SO 4	27	1	WeisserBurgunder903	2014
2018_C_1_8	2018	C	2495.73	2	22.4706	3.8	0.6	5	Pinot Blanc	SO 4	8	1	WeisserBurgunder90	2012
2018_C_1_9	2018	C	2467.52	1	23.2706	3.8	1.5	5.5	Pinot Blanc	Kober 125 AA	9	1	WeisserBurgunder130	2012
2018_C_11_28	2018	C	2102.56	1	22.3529	3.6	0.7	4.8	Pinot Blanc	SO 4	28	11	WeisserBurgunder9065	2014
2018_C_12_28	2018	C	2450	2	22.9647	3.6	0.7	4.8	Pinot Blanc	SO 4	28	12	WeisserBurgunder9068	2014
2018_C_13_28	2018	C	3005.56	2	22.0235	3.7	0.9	5.1	Pinot Blanc	SO 4	28	13	WeisserBurgunder9077	2014
2018_C_14_28	2018	C	2478.63	2	21.8118	3.5	0.6	4.7	Pinot Blanc	SO 4	28	14	WeisserBurgunder9078	2014
2018_C_2_27	2018	C	2849.15	2	22.4	4.1	1.6	5.9	Pinot Blanc	SO 4	27	2	WeisserBurgunder906	2014
2018_C_3_10	2018	C	1705.98	1	24.5647	5	1.6	6.7	Pinot Blanc	Kober 125 AA	10	3	WeisserBurgunder41	2012
2018_C_3_27	2018	C	2710.26	2	22.3294	4.3	1.5	6	Pinot Blanc	SO 4	27	3	WeisserBurgunder905	2014
2018_C_3_9	2018	C	2361.54	1	22.3529	4.1	1.6	5.9	Pinot Blanc	Kober 125 AA	9	3	WeisserBurgunder130	2012
2018_C_4_27	2018	C	2898.72	2	21.4118	4.2	1.5	6	Pinot Blanc	SO 4	27	4	WeisserBurgunder908	2014
2018_O_2_17	2018	O	2174.79	2	21.5059	3.6	0.6	4.9	Pinot Blanc	Kober 5 BB	17	2	WeisserBurgunder90	2006
2018_O_3_17	2018	O	2045.3	1	22.1176	3.6	0.6	4.8	Pinot Blanc	Börner	17	3	WeisserBurgunder90	2006
2019_B_1_20	2019	B	2111.11	3	20.0706	4.9	2.4	7.4	Pinot Blanc	Börner	20	1	WeisserBurgunder21813	2010
2019_B_1_21	2019	B	1534.62	4	21.2941	4.3	2.5	7.3	Pinot Blanc	Börner	21	1	WeisserBurgunder578	2010
2019_B_1_22	2019	B	1499.15	3	22.3059	5.1	1.7	7.6	Pinot Blanc	Börner	22	1	WeisserBurgunder13013	2010
2019_B_17_23	2019	B	1303.42	2	23.1529	5.5	1.5	7.6	Pinot Blanc	Börner	23	17	WeisserBurgunder43	2010
2019_B_18_23	2019	B	1039.74	3	23.7176	5.3	1.7	7.6	Pinot Blanc	Börner	23	18	WeisserBurgunder41	2010
2019_B_2_20	2019	B	1217.95	2	21.9529	4.7	2.2	7.5	Pinot Blanc	Börner	20	2	WeisserBurgunder22439	2010
2019_B_2_21	2019	B	1709.4	5	19.9765	4.7	2.6	7.4	Pinot Blanc	Börner	21	2	WeisserBurgunder5453	2010
2019_B_2_22	2019	B	1401.71	4	23.2235	5.5	2.4	8.7	Pinot Blanc	Börner	22	2	WeisserBurgunder42	2010
2019_B_3_20	2019	B	2037.18	2	18.8471	5.1	2.1	7.8	Pinot Blanc	Börner	20	3	WeisserBurgunder3319	2010
2019_B_3_21	2019	B	1858.97	4	20.5412	4.7	2	7.2	Pinot Blanc	Börner	21	3	WeisserBurgunder71127	2010
2019_B_3_22	2019	B	1855.56	3	19.8118	4.7	2.1	7.2	Pinot Blanc	Börner	22	3	WeisserBurgunder102634	2010
2019_B_4_20	2019	B	1538.46	2	19.0824	5.7	2.1	7.9	Pinot Blanc	Börner	20	4	WeisserBurgunder3543	2010
2019_B_4_21	2019	B	1374.79	5	21.2706	4.4	1.7	6.7	Pinot Blanc	Börner	21	4	WeisserBurgunder72824	2010
2019_B_4_22	2019	B	1296.15	4	21.4353	3.9	2	6.5	Pinot Blanc	Börner	22	4	WeisserBurgunder101627	2010
2019_C_1_10	2019	C	747.863	4	23.0118	5.8	2.5	8.9	Pinot Blanc	Kober 125 AA	10	1	WeisserBurgunder43	2012
2019_C_1_27	2019	C	1706.84	5	21.4353	4.3	2.1	6.9	Pinot Blanc	SO 4	27	1	WeisserBurgunder903	2014
2019_C_1_8	2019	C	1780.34	5	21.0353	4.7	2.1	7.2	Pinot Blanc	SO 4	8	1	WeisserBurgunder90	2012
2019_C_1_9	2019	C	1774.36	3	21.5059	4.9	1.9	7.5	Pinot Blanc	Kober 125 AA	9	1	WeisserBurgunder130	2012
2019_C_2_27	2019	C	1944.44	5	21.3647	4.4	2.5	7.4	Pinot Blanc	SO 4	27	2	WeisserBurgunder906	2014
2019_C_3_10	2019	C	831.624	4	23.9765	5.6	2.5	8.8	Pinot Blanc	Kober 125 AA	10	3	WeisserBurgunder41	2012
2019_C_3_27	2019	C	1994.44	6	21.7882	4.8	2.2	7.6	Pinot Blanc	SO 4	27	3	WeisserBurgunder905	2014
2019_C_3_9	2019	C	1880.34	3	20.9647	4.8	2.1	7.4	Pinot Blanc	Kober 125 AA	9	3	WeisserBurgunder130	2012
2019_C_4_27	2019	C	1663.25	5	21.6706	4.6	2.1	7.3	Pinot Blanc	SO 4	27	4	WeisserBurgunder908	2014
2019_E_5_24	2019	E	811.966	4	21.0824	4.2	1.9	6.7	Pinot Blanc	Börner	24	5	WeisserBurgunder915	2010
2019_O_2_17	2019	O	1863.68	3	19.1294	4.9	2.4	7.9	Pinot Blanc	Kober 5 BB	17	2	WeisserBurgunder90	2006
2019_O_3_17	2019	O	1575.64	3	19.8588	4.7	2.3	7.5	Pinot Blanc	Börner	17	3	WeisserBurgunder90	2006
2019_R_1_6	2019	R	1871.79	5	19.9765	4.8	3.6	9	Pinot Blanc	Börner	6	1	WeisserBurgunder914	2007
2019_R_14_5	2019	R	1424.36	2	22.1412	4.4	2.8	7.9	Pinot Blanc	Börner	5	14	WeisserBurgunder919	2007
2019_R_2_6	2019	R	1082.48	4	22.2824	4.8	2.8	8.4	Pinot Blanc	Börner	6	2	WeisserBurgunder913	2007
2019_R_3_6	2019	R	2022.65	4	16.9176	5.5	3.7	9.8	Pinot Blanc	Börner	6	3	WeisserBurgunder912	2007
2020_B_1_20	2020	B	2042.74	1	18.8235	5.3	2.3	7.3	Pinot Blanc	Börner	20	1	WeisserBurgunder21813	2010
2020_B_1_21	2020	B	1648.72	2	19.7176	5.1	1.9	6.7	Pinot Blanc	Börner	21	1	WeisserBurgunder578	2010
2020_B_1_22	2020	B	1495.73	1	21.3176	5.6	2	7.2	Pinot Blanc	Börner	22	1	WeisserBurgunder13013	2010
2020_B_17_23	2020	B	1125.21	1	22.6824	6.8	1.8	8	Pinot Blanc	Börner	23	17	WeisserBurgunder43	2010
2020_B_18_23	2020	B	1103.85	1	23.2	6.8	1.9	8	Pinot Blanc	Börner	23	18	WeisserBurgunder41	2010
2020_B_2_20	2020	B	1392.31	1	19.8353	5.5	2.2	7.4	Pinot Blanc	Börner	20	2	WeisserBurgunder22439	2010
2020_B_2_21	2020	B	1780.77	2	19.5294	4.8	1.6	6.2	Pinot Blanc	Börner	21	2	WeisserBurgunder5453	2010
2020_B_2_22	2020	B	1149.57	1	23.3176	6.7	2.5	8.5	Pinot Blanc	Börner	22	2	WeisserBurgunder42	2010
2020_B_3_21	2020	B	1467.09	1	19.6	5.1	1.7	6.3	Pinot Blanc	Börner	21	3	WeisserBurgunder71127	2010
2020_B_3_22	2020	B	1585.04	1	20.6353	5	1.7	6.3	Pinot Blanc	Börner	22	3	WeisserBurgunder102634	2010
2020_B_4_20	2020	B	1057.69	1	17.7647	6.5	2.4	8.6	Pinot Blanc	Börner	20	4	WeisserBurgunder3543	2010
2020_B_4_21	2020	B	1463.68	1	18.7059	5	1.7	6.4	Pinot Blanc	Börner	21	4	WeisserBurgunder72824	2010
2020_B_4_22	2020	B	1349.57	1	19.2235	5	1.6	6.3	Pinot Blanc	Börner	22	4	WeisserBurgunder101627	2010
2020_C_1_10	2020	C	979.06	1	23.0588	6.2	2.4	8.3	Pinot Blanc	Kober 125 AA	10	1	WeisserBurgunder43	2012
2020_C_1_8	2020	C	1331.2	2	21.5294	5.4	1.6	6.7	Pinot Blanc	SO 4	8	1	WeisserBurgunder90	2012
2020_C_1_9	2020	C	1469.66	2	21.0353	5.1	2	6.7	Pinot Blanc	Kober 125 AA	9	1	WeisserBurgunder130	2012
2020_C_3_10	2020	C	1144.87	1	23.6706	6.7	2.5	8.6	Pinot Blanc	Kober 125 AA	10	3	WeisserBurgunder41	2012
2020_C_3_9	2020	C	1447.44	2	21.8824	5.3	1.8	6.8	Pinot Blanc	Kober 125 AA	9	3	WeisserBurgunder130	2012
2021_B_1_20	2021	B	1425.64	2	18.5176	6.3	3.1	8.4	Pinot Blanc	Börner	20	1	WeisserBurgunder21813	2010
2021_B_1_21	2021	B	1705.98	2	18.8235	6.4	2.9	8.2	Pinot Blanc	Börner	21	1	WeisserBurgunder578	2010
2021_B_1_22	2021	B	1189.32	2	18.7294	6.8	3.7	9.3	Pinot Blanc	Börner	22	1	WeisserBurgunder13013	2010
2021_B_17_23	2021	B	1196.58	1	21.4588	7.9	3.7	10	Pinot Blanc	Börner	23	17	WeisserBurgunder43	2010
2021_B_18_23	2021	B	747.863	2	22.2353	7.7	3.9	10.1	Pinot Blanc	Börner	23	18	WeisserBurgunder41	2010
2021_B_2_20	2021	B	861.966	2	20.2824	6.1	3.2	8.4	Pinot Blanc	Börner	20	2	WeisserBurgunder22439	2010
2021_B_2_21	2021	B	2015.81	3	17.2471	6.1	2.8	8.1	Pinot Blanc	Börner	21	2	WeisserBurgunder5453	2010
2021_B_2_22	2021	B	1075.64	2	21.2471	8	4.3	10.7	Pinot Blanc	Börner	22	2	WeisserBurgunder42	2010
2021_B_3_20	2021	B	1541.88	3	18.8235	6.5	2.9	8.5	Pinot Blanc	Börner	20	3	WeisserBurgunder3319	2010
2021_B_3_21	2021	B	1670.09	3	17.4824	6.2	2.9	8.2	Pinot Blanc	Börner	21	3	WeisserBurgunder71127	2010
2021_B_3_22	2021	B	1702.14	3	18.9176	6.5	3.2	8.7	Pinot Blanc	Börner	22	3	WeisserBurgunder102634	2010
2021_B_4_20	2021	B	1039.74	3	18.5647	6.2	2.5	7.9	Pinot Blanc	Börner	20	4	WeisserBurgunder3543	2010
2021_B_4_21	2021	B	1933.76	3	17.3176	6	2.9	8.1	Pinot Blanc	Börner	21	4	WeisserBurgunder72824	2010
2021_B_4_22	2021	B	1549.15	3	18.9647	6.2	2.3	7.7	Pinot Blanc	Börner	22	4	WeisserBurgunder101627	2010
2021_C_1_10	2021	C	979.487	2	20.4706	7.6	4.4	10.6	Pinot Blanc	Kober 125 AA	10	1	WeisserBurgunder43	2012
2021_C_1_9	2021	C	1356.41	1	18.2118	6.5	3.7	9.1	Pinot Blanc	Kober 125 AA	9	1	WeisserBurgunder130	2012
2021_C_3_10	2021	C	1032.91	2	21.0824	7.7	4.5	10.7	Pinot Blanc	Kober 125 AA	10	3	WeisserBurgunder41	2012
2021_C_3_9	2021	C	1456.41	2	18.2353	6.3	3.6	8.9	Pinot Blanc	Kober 125 AA	9	3	WeisserBurgunder130	2012
2022_B_1_20	2022	B	2488.89	0	17.5765	5.2	0.9	6.3	Pinot Blanc	Börner	20	1	WeisserBurgunder21813	2010
2022_B_1_21	2022	B	2478.63	0	18.7294	5.1	0.9	6.2	Pinot Blanc	Börner	21	1	WeisserBurgunder578	2010
2022_B_1_22	2022	B	2290.6	0	19.3882	5.1	1.2	6.4	Pinot Blanc	Börner	22	1	WeisserBurgunder13013	2010
2022_B_2_22	2022	B	1507.26	0	23.4353	5.6	1.5	6.6	Pinot Blanc	Börner	22	2	WeisserBurgunder42	2010
2022_B_3_20	2022	B	2129.49	0	17.5529	6.2	1.2	7.5	Pinot Blanc	Börner	20	3	WeisserBurgunder3319	2010
2022_B_3_21	2022	B	2088.46	0	18.3529	5.8	1	6.8	Pinot Blanc	Börner	21	3	WeisserBurgunder71127	2010
2022_B_3_22	2022	B	2030.77	0	18.8941	5.1	0.7	6	Pinot Blanc	Börner	22	3	WeisserBurgunder102634	2010
2022_C_1_10	2022	C	1486.75	0	23.0588	5.7	1.6	6.9	Pinot Blanc	Kober 125 AA	10	1	WeisserBurgunder43	2012
2022_C_1_8	2022	C	2187.18	0	19.3412	5.1	0.7	6	Pinot Blanc	SO 4	8	1	WeisserBurgunder90	2012
2022_C_3_10	2022	C	1503.85	0	23.6	5.6	1.5	6.8	Pinot Blanc	Kober 125 AA	10	3	WeisserBurgunder41	2012
2010_R_1_4	2010	R	584.188	8	21.6869	7.4	5.88	12.5	Pinot Gris	Börner	4	1	Rulander164	2007
2010_R_1_5	2010	R	712.393	NA	20.8616	7.44	6.95	13.35	Pinot Gris	Börner	5	1	Rulander1005	2007
2010_R_10_4	2010	R	683.761	NA	21.2789	7.5	6.55	13.03	Pinot Gris	Börner	4	10	Rulander155	2007
2010_R_10_5	2010	R	968.803	NA	20.9867	7.53	7.24	13.75	Pinot Gris	Börner	5	10	Rulander179	2007
2010_R_11_4	2010	R	726.496	NA	20.5495	7.21	8.13	14.23	Pinot Gris	Börner	4	11	Rulander154	2007
2010_R_11_5	2010	R	940.171	15	21.5821	7.55	7.09	13.67	Pinot Gris	Börner	5	11	Rulander178	2007
2010_R_12_4	2010	R	455.983	4	21.1118	6.88	4.87	10.46	Pinot Gris	Börner	4	12	Rulander153	2007
2010_R_12_5	2010	R	285.043	12	19.5247	6.94	5.01	10.54	Pinot Gris	Börner	5	12	Rulander177	2007
2010_R_13_4	2010	R	897.436	15	20.7159	7.46	7.02	13.72	Pinot Gris	Börner	4	13	Rulander152	2007
2010_R_13_5	2010	R	697.863	15	19.9689	7.14	6.44	12.39	Pinot Gris	Börner	5	13	Rulander175	2007
2010_R_14_4	2010	R	491.453	NA	20.5599	7.02	6.73	12.59	Pinot Gris	Börner	4	14	Rulander151	2007
2010_R_15_4	2010	R	612.393	12	21.3207	7.26	7.41	13.36	Pinot Gris	Börner	4	15	Rulander149	2007
2010_R_15_5	2010	R	534.188	NA	19.8551	7.4	5.44	11.94	Pinot Gris	Börner	5	15	Rulander173	2007
2010_R_16_4	2010	R	512.821	15	20.4353	7.34	5.22	11.45	Pinot Gris	Börner	4	16	Rulander147	2007
2010_R_16_5	2010	R	1267.95	15	20.8616	7.26	7.36	13.8	Pinot Gris	Börner	5	16	Rulander172	2007
2010_R_17_4	2010	R	355.983	10	20.2796	7	5.64	11.28	Pinot Gris	Börner	4	17	Rulander146	2007
2010_R_17_5	2010	R	854.701	15	20.3937	7.7	7.93	14.47	Pinot Gris	Börner	5	17	Rulander171	2007
2010_R_18_4	2010	R	641.026	NA	21.258	7.44	6.79	12.98	Pinot Gris	Börner	4	18	Rulander145	2007
2010_R_19_4	2010	R	911.538	10	21.3834	7.76	7.46	14.11	Pinot Gris	Börner	4	19	Rulander144	2007
2010_R_19_5	2010	R	313.248	5	20.3522	7.31	5.3	11.57	Pinot Gris	Börner	5	19	Rulander169	2007
2010_R_2_4	2010	R	811.966	12	21.2266	7.44	7.1	14.08	Pinot Gris	Börner	4	2	Rulander163	2007
2010_R_2_5	2010	R	712.393	15	20.9971	7.76	6.04	13.13	Pinot Gris	Börner	5	2	Rulander1003	2007
2010_R_20_4	2010	R	1025.64	NA	21.3416	7.17	7.61	13.75	Pinot Gris	Börner	4	20	Rulander143	2007
2010_R_20_5	2010	R	783.333	10	20.872	7.81	8.58	15.06	Pinot Gris	Börner	5	20	Rulander168	2007
2010_R_21_4	2010	R	726.496	NA	20.8408	7.31	7.65	13.72	Pinot Gris	Börner	4	21	Rulander142	2007
2010_R_21_5	2010	R	997.009	8	19.7724	7.66	8.79	15.24	Pinot Gris	Börner	5	21	Rulander167	2007
2010_R_22_5	2010	R	384.615	NA	20.7575	7.25	8.36	14.11	Pinot Gris	Börner	5	22	Rulander166	2007
2010_R_23_4	2010	R	854.701	NA	21.7393	7.35	8.41	14.92	Pinot Gris	Börner	4	23	Rulander140	2007
2010_R_23_5	2010	R	954.274	15	20.9137	7.1	7.95	13.84	Pinot Gris	Börner	5	23	Rulander165	2007
2010_R_24_4	2010	R	538.889	11.5	22.4294	7.03	6.555	12.725	Pinot Gris	Kober 125 AA	4	24	Rulander27	2007
2010_R_24_5	2010	R	1131.2	8	20.2086	6.8	5.795	11.5	Pinot Gris	Börner	5	24	Rulander133	2007
2010_R_3_4	2010	R	227.778	5	18.9689	7.25	4.95	10.92	Pinot Gris	Börner	4	3	Rulander162	2007
2010_R_3_5	2010	R	968.803	15	19.7311	7.61	8.12	14.77	Pinot Gris	Börner	5	3	Rulander1002	2007
2010_R_4_5	2010	R	897.436	NA	20.6223	7.31	7.97	14.19	Pinot Gris	Börner	5	4	Rulander1001	2007
2010_R_5_4	2010	R	612.393	NA	21.3416	7.53	7.4	13.92	Pinot Gris	Börner	4	5	Rulander160	2007
2010_R_5_5	2010	R	669.658	15	20.4145	7.18	5.62	12.04	Pinot Gris	Börner	5	5	Rulander1000	2007
2010_R_6_4	2010	R	826.068	NA	20.6743	7.35	7.03	13.35	Pinot Gris	Börner	4	6	Rulander159	2007
2010_R_6_5	2010	R	1125.21	12	19.8654	8.09	6.55	13.78	Pinot Gris	Börner	5	6	Rulander183	2007
2010_R_7_4	2010	R	740.598	15	20.9867	7.26	6.56	12.92	Pinot Gris	Börner	4	7	Rulander158	2007
2010_R_7_5	2010	R	569.658	NA	19.9378	7.14	6	12.23	Pinot Gris	Börner	5	7	Rulander182	2007
2010_R_8_4	2010	R	569.658	NA	21.3311	7.53	6.29	13.03	Pinot Gris	Börner	4	8	Rulander157	2007
2010_R_8_5	2010	R	740.598	NA	21.0492	7.355	6.445	12.675	Pinot Gris	Börner	5	8	Rulander181	2007
2010_R_9_4	2010	R	726.496	12	20.5495	7.39	6.54	13.06	Pinot Gris	Börner	4	9	Rulander156	2007
2010_R_9_5	2010	R	1153.85	NA	21.5403	7.2	7.24	13.36	Pinot Gris	Börner	5	9	Rulander180	2007
2012_E_10_10	2012	E	1025.64	1	23.4353	5.54	3.67	8.29	Pinot Gris	Börner	10	10	Rulander4103	2009
2012_E_13_10	2012	E	1025.64	1	23.6	5.63	3.73	8.44	Pinot Gris	Börner	10	13	Rulander4100	2009
2012_E_9_10	2012	E	1217.95	1.5	23.1529	5.1	3.66	7.935	Pinot Gris	Börner	10	9	Rulander4104	2009
2012_R_10_4	2012	R	755.128	1	22.1647	6.67	3.19	9	Pinot Gris	Börner	4	10	Rulander155	2007
2012_R_10_5	2012	R	926.068	1	23.3647	6.86	3.98	9.78	Pinot Gris	Börner	5	10	Rulander179	2007
2012_R_11_4	2012	R	1310.68	3	22.8941	6.08	3.88	9.09	Pinot Gris	Börner	4	11	Rulander154	2007
2012_R_11_5	2012	R	1196.58	1	23.4353	6.48	3.53	9.04	Pinot Gris	Börner	5	11	Rulander178	2007
2012_R_12_4	2012	R	726.496	1	23.5765	6.09	3.04	8.26	Pinot Gris	Börner	4	12	Rulander153	2007
2012_R_12_5	2012	R	669.658	1	23.9294	6.53	3.57	9.02	Pinot Gris	Börner	5	12	Rulander177	2007
2012_R_13_4	2012	R	1452.99	1	22.5882	6.32	3.82	9.31	Pinot Gris	Börner	4	13	Rulander152	2007
2012_R_13_5	2012	R	1025.64	1	23.1294	6.86	4.08	10.03	Pinot Gris	Börner	5	13	Rulander175	2007
2012_R_14_4	2012	R	1125.21	2	22.7765	6.35	3.96	9.41	Pinot Gris	Börner	4	14	Rulander151	2007
2012_R_15_4	2012	R	1310.68	3	22.1176	5.29	1.63	6.32	Pinot Gris	Börner	4	15	Rulander149	2007
2012_R_15_5	2012	R	940.171	1	22.2588	5.42	2.21	6.93	Pinot Gris	Börner	5	15	Rulander173	2007
2012_R_16_4	2012	R	968.803	1	23.8353	6.5	3.3	8.65	Pinot Gris	Börner	4	16	Rulander147	2007
2012_R_16_5	2012	R	1196.58	1	23.2	6.37	3.86	9.38	Pinot Gris	Börner	5	16	Rulander172	2007
2012_R_17_4	2012	R	683.761	1	23.9059	6.45	3.24	8.58	Pinot Gris	Börner	4	17	Rulander146	2007
2012_R_17_5	2012	R	1381.62	1	23.2	6.45	4.16	9.78	Pinot Gris	Börner	5	17	Rulander171	2007
2012_R_17_7	2012	R	1324.79	1	23.1529	6.06	2.89	8.2	Pinot Gris	Börner	7	17	Rulander197	2008
2012_R_18_4	2012	R	1068.38	1	22.0941	5.53	2.75	7.63	Pinot Gris	Börner	4	18	Rulander145	2007
2012_R_18_7	2012	R	1239.32	1	23.5294	5.97	2.91	7.88	Pinot Gris	Börner	7	18	Rulander196	2008
2012_R_19_4	2012	R	1025.64	1	22.4471	5.2	3.14	7.52	Pinot Gris	Börner	4	19	Rulander144	2007
2012_R_19_5	2012	R	997.009	1	23.8824	6.4	3.39	8.93	Pinot Gris	Börner	5	19	Rulander169	2007
2012_R_20_4	2012	R	1360.47	1	21.9529	6.165	3.045	8.545	Pinot Gris	Börner	4	20	Rulander143	2007
2012_R_20_5	2012	R	1039.74	1	24.1176	6.69	4.12	9.72	Pinot Gris	Börner	5	20	Rulander168	2007
2012_R_21_4	2012	R	1324.79	1	22.8	6.55	3.78	9.34	Pinot Gris	Börner	4	21	Rulander142	2007
2012_R_21_5	2012	R	1338.89	1	23.4118	6.77	4.07	9.93	Pinot Gris	Börner	5	21	Rulander167	2007
2012_R_22_5	2012	R	1638.03	1	20.4	5.64	3.34	8.34	Pinot Gris	Börner	5	22	Rulander166	2007
2012_R_22_7	2012	R	1467.09	1	20.6118	5.59	3.09	7.83	Pinot Gris	Börner	7	22	Rulander192	2008
2012_R_23_4	2012	R	940.171	1	23.5059	6.38	3.26	8.56	Pinot Gris	Börner	4	23	Rulander140	2007
2012_R_23_5	2012	R	2193.59	1	20.3529	5.43	3.16	7.91	Pinot Gris	Börner	5	23	Rulander165	2007
2012_R_23_7	2012	R	584.188	1	22.5412	5.86	2.79	7.9	Pinot Gris	Börner	7	23	Rulander191	2008
2012_R_24_4	2012	R	946.154	1	24.2	6.035	3.795	8.835	Pinot Gris	Kober 125 AA	4	24	Rulander27	2007
2012_R_24_5	2012	R	1272.65	1	23.2588	5.78	3.385	8.26	Pinot Gris	Börner	5	24	Rulander133	2007
2012_R_24_7	2012	R	1353.42	1	23.5765	7.23	3.68	9.5	Pinot Gris	Börner	7	24	Rulander190	2008
2012_R_25_7	2012	R	712.393	1	23.8824	6.64	2.81	8.36	Pinot Gris	Börner	7	25	Rulander189	2008
2012_R_26_7	2012	R	1282.05	1	21.7647	5.49	2.78	7.76	Pinot Gris	Börner	7	26	Rulander188	2008
2012_R_4_4	2012	R	2208.12	2	23.0118	6.07	3.01	8.29	Pinot Gris	Börner	4	4	Rulander161	2007
2012_R_5_4	2012	R	1367.52	2	21.7412	5.63	1.89	7.01	Pinot Gris	Börner	4	5	Rulander160	2007
2012_R_6_4	2012	R	1438.89	1	22.6353	6.22	3.94	9.42	Pinot Gris	Börner	4	6	Rulander159	2007
2012_R_6_5	2012	R	1267.95	1	23.1529	7.08	3.69	9.68	Pinot Gris	Börner	5	6	Rulander183	2007
2012_R_7_4	2012	R	1196.58	1	23.0824	6.46	4.04	9.57	Pinot Gris	Börner	4	7	Rulander158	2007
2012_R_7_5	2012	R	940.171	1	22.9882	6.38	3.8	9.3	Pinot Gris	Börner	5	7	Rulander182	2007
2012_R_8_4	2012	R	1851.71	2	20.9412	5.28	2.54	7.26	Pinot Gris	Börner	4	8	Rulander157	2007
2012_R_8_5	2012	R	569.658	1	22.7529	6.93	3.56	9.34	Pinot Gris	Börner	5	8	Rulander181	2007
2012_R_9_4	2012	R	1097.01	2	23.1529	6.34	3.72	9.08	Pinot Gris	Börner	4	9	Rulander156	2007
2012_R_9_5	2012	R	2421.79	1	21.1294	5.74	2.97	7.99	Pinot Gris	Börner	5	9	Rulander180	2007
2013_D_1_14	2013	D	690.598	2	24.1176	4.7	4.3	8.14	Pinot Gris	Kober 125 AA	14	1	Rulander27	2011
2013_D_1_15	2013	D	1448.29	5	22.9882	5	4.8	8.16	Pinot Gris	Kober 125 AA	15	1	Rulander131	2011
2013_D_1_16	2013	D	1349.15	3	22.6588	4.5	4.4	8.25	Pinot Gris	Kober 125 AA	16	1	Rulander132	2011
2013_D_1_17	2013	D	1561.54	3	22.6824	5	4.2	8.21	Pinot Gris	Kober 125 AA	17	1	Rulander133	2011
2013_R_1_4	2013	R	512.821	1	22	6.5	5.5	10.91	Pinot Gris	Börner	4	1	Rulander164	2007
2013_R_1_5	2013	R	826.068	1	21.4588	6.65	5.46	10.72	Pinot Gris	Börner	5	1	Rulander1005	2007
2013_R_1_7	2013	R	1559.83	2	21.5059	6.56	4.24	9.32	Pinot Gris	Börner	7	1	Rulander1017	2008
2013_R_10_4	2013	R	384.615	4	21.8588	6.8	5.54	10.72	Pinot Gris	Börner	4	10	Rulander155	2007
2013_R_10_5	2013	R	655.128	3	21.8118	7	4.8	10.63	Pinot Gris	Börner	5	10	Rulander179	2007
2013_R_11_4	2013	R	769.231	1	21.3412	6.26	5.63	10.49	Pinot Gris	Börner	4	11	Rulander154	2007
2013_R_11_5	2013	R	669.658	4	21.8118	6.5	4.5	10.07	Pinot Gris	Börner	5	11	Rulander178	2007
2013_R_11_7	2013	R	1253.42	3	22.4706	6.47	4.9	10.01	Pinot Gris	Börner	7	11	Rulander1010	2008
2013_R_12_4	2013	R	697.863	2	22.2588	6.7	4.92	10.2	Pinot Gris	Börner	4	12	Rulander153	2007
2013_R_12_5	2013	R	470.085	1	22.6353	6.8	4.97	10.62	Pinot Gris	Börner	5	12	Rulander177	2007
2013_R_13_4	2013	R	1054.27	2	21.6941	5.87	6.61	11.07	Pinot Gris	Börner	4	13	Rulander152	2007
2013_R_13_5	2013	R	769.231	1	21.7647	7	5.9	11.5	Pinot Gris	Börner	5	13	Rulander175	2007
2013_R_14_4	2013	R	840.598	1	21.9059	6.2	5.95	10.74	Pinot Gris	Börner	4	14	Rulander151	2007
2013_R_14_7	2013	R	1296.15	2	22.3529	6.57	4.89	10.14	Pinot Gris	Börner	7	14	Rulander1006	2008
2013_R_15_4	2013	R	1225.21	3	21.6235	6.57	5.73	10.96	Pinot Gris	Börner	4	15	Rulander149	2007
2013_R_15_5	2013	R	726.496	3	21.2941	6.66	3.74	9.06	Pinot Gris	Börner	5	15	Rulander173	2007
2013_R_15_7	2013	R	1296.15	3	21.7176	6.66	5.36	10.65	Pinot Gris	Börner	7	15	Rulander199	2008
2013_R_16_4	2013	R	669.658	2	21.8353	6.59	4.85	10.04	Pinot Gris	Börner	4	16	Rulander147	2007
2013_R_16_5	2013	R	826.068	1	21.6706	7.1	5.66	11.7	Pinot Gris	Börner	5	16	Rulander172	2007
2013_R_16_7	2013	R	854.701	2	22.1647	7	4.69	10.3	Pinot Gris	Börner	7	16	Rulander198	2008
2013_R_17_4	2013	R	783.333	1	22.4235	6.46	5.87	10.84	Pinot Gris	Börner	4	17	Rulander146	2007
2013_R_17_5	2013	R	1167.95	2	21.7882	6.12	6.51	11.18	Pinot Gris	Börner	5	17	Rulander171	2007
2013_R_17_7	2013	R	769.231	2	21.8824	7.03	4.65	10.28	Pinot Gris	Börner	7	17	Rulander197	2008
2013_R_18_4	2013	R	669.658	1	22.1176	6.8	5.2	10.88	Pinot Gris	Börner	4	18	Rulander145	2007
2013_R_18_7	2013	R	1132.48	3	21.9294	6.71	4.76	10.04	Pinot Gris	Börner	7	18	Rulander196	2008
2013_R_19_4	2013	R	811.966	4	22.1647	6.5	5.8	11.18	Pinot Gris	Börner	4	19	Rulander144	2007
2013_R_19_5	2013	R	626.923	1	22.1412	6.8	4.8	10.27	Pinot Gris	Börner	5	19	Rulander169	2007
2013_R_19_7	2013	R	911.538	4	22.9882	6.31	4.14	9.1	Pinot Gris	Börner	7	19	Rulander195	2008
2013_R_2_4	2013	R	1225.21	2	21.6706	6.87	5.89	11.38	Pinot Gris	Börner	4	2	Rulander163	2007
2013_R_2_5	2013	R	697.863	1	21.6235	6.3	4.69	9.57	Pinot Gris	Börner	5	2	Rulander1003	2007
2013_R_2_7	2013	R	470.085	2	21.3647	7.1	4.65	10.3	Pinot Gris	Börner	7	2	Rulander1016	2008
2013_R_20_4	2013	R	1125.21	2	22.2824	6	6.2	11.06	Pinot Gris	Börner	4	20	Rulander143	2007
2013_R_20_5	2013	R	683.761	1	22.1412	6	6.8	11.39	Pinot Gris	Börner	5	20	Rulander168	2007
2013_R_20_7	2013	R	1097.01	2	22.0235	6.96	5.27	10.81	Pinot Gris	Börner	7	20	Rulander194	2008
2013_R_21_4	2013	R	954.274	1	21.7882	6.5	5.8	10.87	Pinot Gris	Börner	4	21	Rulander142	2007
2013_R_21_5	2013	R	1196.58	2	21.9529	6.27	6.5	11.26	Pinot Gris	Börner	5	21	Rulander167	2007
2013_R_21_7	2013	R	1623.93	NA	22.2118	4.96	6.42	9.9	Pinot Gris	Börner	7	21	Rulander193	2008
2013_R_22_4	2013	R	811.966	1	22.1412	6.5	5	10.53	Pinot Gris	Börner	4	22	Rulander141	2007
2013_R_22_5	2013	R	1111.11	1	21.9529	5.43	4.43	8.43	Pinot Gris	Börner	5	22	Rulander166	2007
2013_R_22_7	2013	R	997.009	2	22.1412	5.6	6.36	10.59	Pinot Gris	Börner	7	22	Rulander192	2008
2013_R_23_4	2013	R	1082.48	1	22.1412	6.3	6	11.11	Pinot Gris	Börner	4	23	Rulander140	2007
2013_R_23_5	2013	R	1709.4	3	20.0471	5.58	4.71	8.91	Pinot Gris	Börner	5	23	Rulander165	2007
2013_R_23_7	2013	R	826.068	1	22.1647	6.3	6.2	11.63	Pinot Gris	Börner	7	23	Rulander191	2008
2013_R_24_4	2013	R	370.299	1.5	22.6353	6.4	5.65	10.9	Pinot Gris	Kober 125 AA	4	24	Rulander27	2007
2013_R_24_5	2013	R	941.239	1.5	22.4588	5.965	4.71	9.14	Pinot Gris	Börner	5	24	Rulander133	2007
2013_R_24_7	2013	R	1025.64	2	22.6353	6.15	6.01	10.67	Pinot Gris	Börner	7	24	Rulander190	2008
2013_R_25_7	2013	R	612.393	2	22.0235	5.12	5.6	9.36	Pinot Gris	Börner	7	25	Rulander189	2008
2013_R_26_7	2013	R	1153.85	2	22.7529	6.22	5.48	10.34	Pinot Gris	Börner	7	26	Rulander188	2008
2013_R_27_7	2013	R	797.863	1	22.8706	5.66	5.86	10.02	Pinot Gris	Börner	7	27	Rulander187	2008
2013_R_28_7	2013	R	740.598	1	23.2	6.1	5.8	10.58	Pinot Gris	Börner	7	28	Rulander186	2008
2013_R_29_7	2013	R	1217.95	2	22.4706	5.28	5.7	9.67	Pinot Gris	Börner	7	29	Rulander185	2008
2013_R_3_4	2013	R	598.291	2	20.7529	6.5	4.03	9.22	Pinot Gris	Börner	4	3	Rulander162	2007
2013_R_3_5	2013	R	897.436	1	20.5412	7.72	5.13	11.36	Pinot Gris	Börner	5	3	Rulander1002	2007
2013_R_4_4	2013	R	1623.93	2	21.5765	5.83	4.64	9.11	Pinot Gris	Börner	4	4	Rulander161	2007
2013_R_4_5	2013	R	1011.54	2	21.2706	6.65	5.52	10.78	Pinot Gris	Börner	5	4	Rulander1001	2007
2013_R_5_4	2013	R	954.274	3	21.9059	6.38	5.8	10.71	Pinot Gris	Börner	4	5	Rulander160	2007
2013_R_5_5	2013	R	940.171	1	21.2706	6.02	5.12	9.72	Pinot Gris	Börner	5	5	Rulander1000	2007
2013_R_6_4	2013	R	1239.32	3	21.8118	6	6.37	10.98	Pinot Gris	Börner	4	6	Rulander159	2007
2013_R_6_5	2013	R	811.966	1	21.3412	7	4	10.54	Pinot Gris	Börner	5	6	Rulander183	2007
2013_R_7_4	2013	R	626.923	2	21.4118	6.2	5.9	10.94	Pinot Gris	Börner	4	7	Rulander158	2007
2013_R_7_5	2013	R	840.598	2	22.2588	6.34	5.04	9.94	Pinot Gris	Börner	5	7	Rulander182	2007
2013_R_7_7	2013	R	683.761	2	21.6706	6.54	4.65	9.77	Pinot Gris	Börner	7	7	Rulander1018	2008
2013_R_8_4	2013	R	2193.59	3	20.1882	5.72	4.47	8.73	Pinot Gris	Börner	4	8	Rulander157	2007
2013_R_8_5	2013	R	669.658	3	21.7176	6.6	4.98	10.46	Pinot Gris	Börner	5	8	Rulander181	2007
2013_R_9_4	2013	R	427.35	1	21.8118	6.5	5	10.35	Pinot Gris	Börner	4	9	Rulander156	2007
2013_R_9_5	2013	R	1837.61	2	21.0824	6.28	4.21	9.08	Pinot Gris	Börner	5	9	Rulander180	2007
2013_R_9_7	2013	R	854.701	1	21.5294	6.6	4.58	9.89	Pinot Gris	Börner	7	9	Rulander1013	2008
2014_B_1_27	2014	B	726.496	10	21.1059	5.54	4.5	10.9	Pinot Gris	Börner	27	1	Rulander121	2011
2014_B_2_14	2014	B	636.752	2	19.2	5.91	3.91	10.1	Pinot Gris	Börner	14	2	Rulander420361KF	2011
2014_B_2_27	2014	B	755.128	10	20.4	6.3	4.4	10.9	Pinot Gris	Börner	27	2	Rulander124	2011
2014_B_22_26	2014	B	1338.89	4	19.8118	4.82	3.8	8.78	Pinot Gris	Börner	26	22	Rulander1066	2011
2014_B_25_19	2014	B	783.333	1	20.4706	5.85	3.27	9.32	Pinot Gris	Börner	19	25	Rulander2	2010
2014_B_26_19	2014	B	1310.68	2	20.4471	5.11	3.11	9.06	Pinot Gris	Börner	19	26	Rulander2	2010
2014_B_3_14	2014	B	707.265	3	20.8235	5.67	4.78	10.3	Pinot Gris	Kober 125 AA	14	3	Rulander27	2010
2014_B_3_15	2014	B	947.863	3	21.2471	5.31	3.82	9.24	Pinot Gris	Kober 125 AA	15	3	RulanderFR 2008	2010
2014_B_4_14	2014	B	794.017	2	21.3647	4.92	4.03	9.06	Pinot Gris	Kober 125 AA	14	4	RulanderFR 2003	2010
2014_B_4_27	2014	B	808.12	10	20.3294	5.8	4.3	10.9	Pinot Gris	Börner	27	4	Rulander135	2011
2014_D_1_14	2014	D	648.718	NA	22.0235	4.8	4.6	8.5	Pinot Gris	Kober 125 AA	14	1	Rulander27	2011
2014_D_1_15	2014	D	1290.6	10	20.4	4.7	4.6	8.47	Pinot Gris	Kober 125 AA	15	1	Rulander131	2011
2014_D_1_16	2014	D	1277.35	5	19.9529	4.6	5	8.89	Pinot Gris	Kober 125 AA	16	1	Rulander132	2011
2014_D_1_17	2014	D	1238.46	4	19.9529	4.8	5.3	9.4	Pinot Gris	Kober 125 AA	17	1	Rulander133	2011
2014_R_24_4	2014	R	598.291	NA	21.6	7.02	5.02	12.1	Pinot Gris	Kober 125 AA	4	24	Rulander27	2007
2014_R_24_5	2014	R	1249.57	10	20.1647	6.53	4.53	11.09	Pinot Gris	Börner	5	24	Rulander133	2007
2015_B_1_14	2015	B	1424.36	2	20.4706	5.7	1.9	6.4	Pinot Gris	Börner	14	1	Rulander4240135	2010
2015_B_1_15	2015	B	2179.49	4	19.5294	6.5	2.2	7.4	Pinot Gris	Börner	15	1	Rulander4605437	2010
2015_B_1_16	2015	B	1581.2	5	20.6588	6.3	4.2	9	Pinot Gris	Börner	16	1	Rulander101	2010
2015_B_1_17	2015	B	1799.57	5	21.5529	7.2	4.2	9.6	Pinot Gris	Börner	17	1	Rulander112	2010
2015_B_11_18	2015	B	2072.65	2	20.5647	7.4	2.6	8.4	Pinot Gris	Börner	18	11	Rulander4605419	2010
2015_B_11_24	2015	B	1310.68	2	20.6353	7.1	3.1	8.5	Pinot Gris	Börner	24	11	Rulander1023	2011
2015_B_11_25	2015	B	1794.87	3	20.5647	5.5	4.6	8.8	Pinot Gris	Börner	25	11	Rulander1039	2011
2015_B_11_26	2015	B	1623.93	2	20.4706	5.7	3.7	8	Pinot Gris	Börner	26	11	Rulander1055	2011
2015_B_12_19	2015	B	1552.56	1	20.8706	7.6	2.7	8.6	Pinot Gris	Börner	19	12	Rulander2141	2010
2015_B_12_24	2015	B	1253.42	3	20.5176	5.5	3.5	7.6	Pinot Gris	Börner	24	12	Rulander1024	2011
2015_B_12_25	2015	B	2065.38	3	20.8235	5.9	4.2	8.7	Pinot Gris	Börner	25	12	Rulander1040	2011
2015_B_12_26	2015	B	1638.03	3	21.3176	5.8	3.8	8.1	Pinot Gris	Börner	26	12	Rulander1056	2011
2015_B_13_18	2015	B	2307.69	2	20.6588	7.1	2.9	8.4	Pinot Gris	Börner	18	13	Rulander4240131	2010
2015_B_13_24	2015	B	2336.32	4	19.8588	6.3	3.7	8.7	Pinot Gris	Börner	24	13	Rulander1025	2011
2015_B_13_25	2015	B	1951.71	5	20.6588	5.6	4.1	8.3	Pinot Gris	Börner	25	13	Rulander1041	2011
2015_B_13_26	2015	B	2806.41	2	19.2471	6.6	3.3	8.6	Pinot Gris	Börner	26	13	Rulander1057	2011
2015_B_14_18	2015	B	1474.36	2	21.1059	7.2	2.9	8.4	Pinot Gris	Börner	18	14	Rulander4203639	2010
2015_B_14_19	2015	B	2478.63	3	21.4118	7	2.8	8	Pinot Gris	Börner	19	14	Rulander27	2010
2015_B_14_24	2015	B	968.803	10	21.9529	6.7	3.9	8.5	Pinot Gris	Börner	24	14	Rulander1026	2011
2015_B_14_25	2015	B	2037.18	5	20.4	5.7	4.3	8.7	Pinot Gris	Börner	25	14	Rulander1042	2011
2015_B_14_26	2015	B	1730.77	3	20.3059	5.9	4.4	8.8	Pinot Gris	Börner	26	14	Rulander1058	2011
2015_B_15_18	2015	B	2108.12	4	20.7529	7.3	4	9.6	Pinot Gris	Börner	18	15	Rulander114	2010
2015_B_15_19	2015	B	1709.4	2	20.7529	6.9	3.3	8.6	Pinot Gris	Börner	19	15	Rulander273	2010
2015_B_15_24	2015	B	1282.05	5	21.3176	7	3.6	8.8	Pinot Gris	Börner	24	15	Rulander1027	2011
2015_B_15_25	2015	B	2236.32	3	20.9882	6.5	4.4	9.3	Pinot Gris	Börner	25	15	Rulander1043	2011
2015_B_15_26	2015	B	1738.03	2	19.7882	5.9	3.6	8.1	Pinot Gris	Börner	26	15	Rulander1059	2011
2015_B_16_18	2015	B	1695.3	5	21.6471	6.9	3.8	9	Pinot Gris	Börner	18	16	Rulander108	2010
2015_B_16_19	2015	B	1738.03	3	20.6353	7.2	2.8	8.4	Pinot Gris	Börner	19	16	Rulander271	2010
2015_B_16_24	2015	B	2478.63	5	18.9176	7.7	3.3	9.5	Pinot Gris	Börner	24	16	Rulander1028	2011
2015_B_16_25	2015	B	1752.14	4	21.1529	5.9	5	9.3	Pinot Gris	Börner	25	16	Rulander1044	2011
2015_B_16_26	2015	B	2927.35	5	19.3647	6.4	4.1	9	Pinot Gris	Börner	26	16	Rulander1060	2011
2015_B_17_18	2015	B	1495.73	5	21.7412	7.1	4.2	9.4	Pinot Gris	Börner	18	17	Rulander104	2010
2015_B_17_19	2015	B	1410.26	2	20.6588	7.8	4.6	10.6	Pinot Gris	Börner	19	17	Rulander26	2010
2015_B_17_24	2015	B	1125.21	5	21.7882	7.1	3.6	8.9	Pinot Gris	Börner	24	17	Rulander1029	2011
2015_B_17_25	2015	B	2820.51	2	19.1765	6.5	3.8	8.9	Pinot Gris	Börner	25	17	Rulander1045	2011
2015_B_17_26	2015	B	1609.83	NA	20.9882	5.9	5	9.2	Pinot Gris	Börner	26	17	Rulander1061	2011
2015_B_18_18	2015	B	1738.03	4	21.3176	7.4	4.4	10.2	Pinot Gris	Börner	18	18	Rulander103	2010
2015_B_18_19	2015	B	1367.52	3	20.4706	7.5	4.3	10.2	Pinot Gris	Börner	19	18	Rulander26	2010
2015_B_18_24	2015	B	1481.62	5	21.0353	5.7	4.9	9.1	Pinot Gris	Börner	24	18	Rulander1030	2011
2015_B_18_25	2015	B	1923.08	3	20.1882	6.3	4.7	9.6	Pinot Gris	Börner	25	18	Rulander1046	2011
2015_B_18_26	2015	B	2592.74	5	18	7.1	4.4	10	Pinot Gris	Börner	26	18	Rulander1062	2011
2015_B_19_19	2015	B	1396.15	2	20.7294	7.4	4.9	10.5	Pinot Gris	Börner	19	19	Rulander26	2010
2015_B_19_24	2015	B	2692.31	2	18.8	6.6	3.9	9.1	Pinot Gris	Börner	24	19	Rulander1031	2011
2015_B_19_25	2015	B	2037.18	3	20.6353	6.5	5.7	10.8	Pinot Gris	Börner	25	19	Rulander1047	2011
2015_B_19_26	2015	B	2022.65	3	20.0941	6.6	5.4	10.4	Pinot Gris	Börner	26	19	Rulander1063	2011
2015_B_2_15	2015	B	2104.7	3	19.5765	7	2.1	7.6	Pinot Gris	Börner	15	2	Rulander4422827	2010
2015_B_2_16	2015	B	1527.78	5	21.3412	6.7	3.6	8.8	Pinot Gris	Börner	16	2	Rulander268	2010
2015_B_2_17	2015	B	2012.39	10	20.6588	7	4.3	9.5	Pinot Gris	Börner	17	2	Rulander107	2010
2015_B_20_19	2015	B	1866.24	5	20.8235	7.1	4.7	10.1	Pinot Gris	Börner	19	20	Rulander267	2010
2015_B_20_24	2015	B	1609.83	4	21.1529	6.2	4.4	9.1	Pinot Gris	Börner	24	20	Rulander1032	2011
2015_B_20_25	2015	B	2948.72	4	19.7412	6.8	3.8	9	Pinot Gris	Börner	25	20	Rulander1048	2011
2015_B_20_26	2015	B	1353.42	2	22.0706	6.6	4.3	9.1	Pinot Gris	Börner	26	20	Rulander1064	2011
2015_B_21_19	2015	B	1517.09	5	20.6353	7.4	4.2	9.8	Pinot Gris	Börner	19	21	Rulander265	2010
2015_B_21_24	2015	B	926.068	5	20.4471	5.4	5.2	9.1	Pinot Gris	Börner	24	21	Rulander1033	2011
2015_B_21_25	2015	B	2379.06	5	19.2941	6.6	4.1	9.1	Pinot Gris	Börner	25	21	Rulander1049	2011
2015_B_21_26	2015	B	1923.08	5	20.5647	6	3.8	8.4	Pinot Gris	Börner	26	21	Rulander1065	2011
2015_B_22_19	2015	B	1139.74	4	21.0824	7.3	4.3	10	Pinot Gris	Börner	19	22	Rulander264	2010
2015_B_22_24	2015	B	2678.21	3	18.8471	6.4	4	9	Pinot Gris	Börner	24	22	Rulander1034	2011
2015_B_22_25	2015	B	1979.91	5	19.3176	6.5	4.2	9.3	Pinot Gris	Börner	25	22	Rulander1050	2011
2015_B_22_26	2015	B	2264.96	4	18.2588	6.7	4.2	9.5	Pinot Gris	Börner	26	22	Rulander1066	2011
2015_B_23_19	2015	B	1324.79	3	21.0118	7.3	4.1	9.6	Pinot Gris	Börner	19	23	Rulander263	2010
2015_B_23_24	2015	B	2421.79	5	19.6471	6.3	4.7	9.7	Pinot Gris	Börner	24	23	Rulander1035	2011
2015_B_23_25	2015	B	1595.3	5	20.8471	6.1	4.4	9	Pinot Gris	Börner	25	23	Rulander1051	2011
2015_B_24_19	2015	B	954.274	2	21.0824	7	3.3	8.6	Pinot Gris	Börner	19	24	Rulander262	2010
2015_B_24_24	2015	B	2179.49	2	19.4353	5.9	3.6	8.3	Pinot Gris	Börner	24	24	Rulander1036	2011
2015_B_24_25	2015	B	1951.71	NA	19.6941	5.8	4.3	8.7	Pinot Gris	Börner	25	24	Rulander1052	2011
2015_B_25_24	2015	B	2193.59	2	20.4471	6.2	4.5	9.3	Pinot Gris	Börner	24	25	Rulander1037	2011
2015_B_25_25	2015	B	2236.32	2	20.2118	6.5	3.7	8.8	Pinot Gris	Börner	25	25	Rulander1053	2011
2015_B_26_24	2015	B	1923.08	1	20.2353	6.3	3.5	8.4	Pinot Gris	Börner	24	26	Rulander1038	2011
2015_B_26_25	2015	B	2179.49	3	19.7412	5.9	4	8.5	Pinot Gris	Börner	25	26	Rulander1054	2011
2015_B_3_16	2015	B	1802.14	5	20.0706	6.6	3.8	9	Pinot Gris	Börner	16	3	Rulander266	2010
2015_B_3_17	2015	B	1705.98	NA	21.3176	7.1	4.1	9.3	Pinot Gris	Börner	17	3	Rulander105	2010
2015_B_3_18	2015	B	1652.56	3	21.0118	6.7	4.5	9.4	Pinot Gris	Börner	18	3	Rulander115	2010
2015_B_4_16	2015	B	1873.08	2	20.1412	6.7	2.6	7.9	Pinot Gris	Börner	16	4	Rulander261	2010
2015_B_4_17	2015	B	1702.14	5	21.2941	7	3.5	8.9	Pinot Gris	Börner	17	4	Rulander102	2010
2015_B_4_18	2015	B	1787.61	5	21.4824	6.8	4.2	9.3	Pinot Gris	Börner	18	4	Rulander113	2010
2015_D_1_14	2015	D	1063.25	5	27.0353	5.3	4.5	8.5	Pinot Gris	Kober 125 AA	14	1	Rulander27	2011
2015_D_1_15	2015	D	1768.38	6	24.2118	5.5	4.3	8.8	Pinot Gris	Kober 125 AA	15	1	Rulander131	2011
2015_D_1_16	2015	D	1803.85	8	23.4588	4.4	3.7	8.1	Pinot Gris	Kober 125 AA	16	1	Rulander132	2011
2015_D_1_17	2015	D	1973.93	8	23.9294	5.7	4	8.6	Pinot Gris	Kober 125 AA	17	1	Rulander133	2011
2015_E_10_10	2015	E	982.906	2	20.8941	6.4	4	8.9	Pinot Gris	Börner	10	10	Rulander4103	2009
2015_E_13_10	2015	E	1467.09	2	21.3176	6.3	4.1	9	Pinot Gris	Börner	10	13	Rulander4100	2009
2015_E_9_10	2015	E	1509.83	2	20.8471	6.3	3.6	8.7	Pinot Gris	Börner	10	9	Rulander4104	2009
2015_R_10_4	2015	R	797.863	4	20.7294	6.9	5	10.3	Pinot Gris	Börner	4	10	Rulander155	2007
2015_R_10_5	2015	R	940.171	2	20.5647	7.1	5	10.4	Pinot Gris	Börner	5	10	Rulander179	2007
2015_R_11_5	2015	R	1467.09	3	20.7765	6.2	4.8	9.4	Pinot Gris	Börner	5	11	Rulander178	2007
2015_R_12_5	2015	R	755.128	2	21.5765	7.3	3.7	9.1	Pinot Gris	Börner	5	12	Rulander177	2007
2015_R_13_5	2015	R	1338.89	2	20.5412	6.7	5.4	10.3	Pinot Gris	Börner	5	13	Rulander175	2007
2015_R_15_5	2015	R	1139.74	2	19.9059	6.7	3.1	8.2	Pinot Gris	Börner	5	15	Rulander173	2007
2015_R_16_5	2015	R	1381.62	2	20.3765	6.6	4.6	9.6	Pinot Gris	Börner	5	16	Rulander172	2007
2015_R_17_5	2015	R	1097.01	2	20.4235	6.5	5.2	10	Pinot Gris	Börner	5	17	Rulander171	2007
2015_R_19_5	2015	R	1182.48	2	21.0353	6.9	4.1	9.3	Pinot Gris	Börner	5	19	Rulander169	2007
2015_R_20_5	2015	R	954.274	2	20.7294	6.7	5	9.8	Pinot Gris	Börner	5	20	Rulander168	2007
2015_R_21_5	2015	R	1766.24	2	19.8118	6.7	4.8	9.8	Pinot Gris	Börner	5	21	Rulander167	2007
2015_R_22_5	2015	R	1538.46	2	18.7294	6.6	4.3	9.4	Pinot Gris	Börner	5	22	Rulander166	2007
2015_R_23_5	2015	R	2094.02	2	18.8471	6.8	3.8	9.1	Pinot Gris	Börner	5	23	Rulander165	2007
2015_R_24_4	2015	R	968.803	NA	25.9294	4.9	5.8	9.2	Pinot Gris	Kober 125 AA	4	24	Rulander27	2007
2015_R_24_5	2015	R	1674.79	1	22.8	6	3.8	8.9	Pinot Gris	Börner	5	24	Rulander133	2007
2015_R_3_4	2015	R	712.393	2	20.0706	6.4	3.4	8.2	Pinot Gris	Börner	4	3	Rulander162	2007
2015_R_5_5	2015	R	1039.74	2	20.1882	6.9	4	9.2	Pinot Gris	Börner	5	5	Rulander1000	2007
2015_R_6_5	2015	R	1452.99	2	19.7176	7	5.6	10.9	Pinot Gris	Börner	5	6	Rulander183	2007
2015_R_7_4	2015	R	1167.95	2	20.7765	6.6	4.6	9.7	Pinot Gris	Börner	4	7	Rulander158	2007
2015_R_7_5	2015	R	1011.54	2	20.5412	6.9	4.3	9.7	Pinot Gris	Börner	5	7	Rulander182	2007
2015_R_8_5	2015	R	1153.85	2	20.1647	7.4	4.9	10.6	Pinot Gris	Börner	5	8	Rulander181	2007
2015_R_9_4	2015	R	1025.64	2	20.7529	7.1	5.3	10.7	Pinot Gris	Börner	4	9	Rulander156	2007
2015_R_9_5	2015	R	1951.71	3	18.9176	6.9	3.9	9.4	Pinot Gris	Börner	5	9	Rulander180	2007
2016_B_1_14	2016	B	1144.87	1	22.8588	3.85	2.35	6.8	Pinot Gris	Börner	14	1	Rulander4240135	2010
2016_B_1_15	2016	B	1286.75	1	22.5412	4	2.2	6.8	Pinot Gris	Börner	15	1	Rulander4605437	2010
2016_B_1_16	2016	B	952.991	1	23.4353	4.2	3.4	8	Pinot Gris	Börner	16	1	Rulander101	2010
2016_B_1_17	2016	B	1052.14	1	23.3176	4.9	3.2	8.6	Pinot Gris	Börner	17	1	Rulander112	2010
2016_B_1_27	2016	B	598.291	1	23.8118	4.2	3.1	7.9	Pinot Gris	Börner	27	1	Rulander121	2011
2016_B_11_18	2016	B	2158.12	1	22.1647	4.5	2.6	7.5	Pinot Gris	Börner	18	11	Rulander4605419	2010
2016_B_11_24	2016	B	1481.62	1	22.2353	4.3	2.4	7.2	Pinot Gris	Börner	24	11	Rulander1023	2011
2016_B_11_25	2016	B	897.436	1	23.4824	3.7	3.4	7.8	Pinot Gris	Börner	25	11	Rulander1039	2011
2016_B_11_26	2016	B	1225.21	1	22.5412	4.4	2.7	7.7	Pinot Gris	Börner	26	11	Rulander1055	2011
2016_B_12_19	2016	B	1595.3	1	22.4	4.6	2.7	7.7	Pinot Gris	Börner	19	12	Rulander2141	2010
2016_B_12_23	2016	B	1438.89	1	22.3294	5.1	3	8.3	Pinot Gris	Börner	23	12	Rulander15828	2010
2016_B_12_24	2016	B	854.701	1	22.5412	3.5	2.7	6.9	Pinot Gris	Börner	24	12	Rulander1024	2011
2016_B_12_25	2016	B	1068.38	1	23.3412	3.8	2.9	7.3	Pinot Gris	Börner	25	12	Rulander1040	2011
2016_B_12_26	2016	B	868.803	1	23.1765	3.6	2.7	7	Pinot Gris	Börner	26	12	Rulander1056	2011
2016_B_13_18	2016	B	769.231	1	22.4824	4.05	3.35	7.8	Pinot Gris	Börner	18	13	Rulander4240131	2010
2016_B_13_23	2016	B	687.393	1	23.1412	4.15	3.25	7.8	Pinot Gris	Börner	23	13	Rulander15827	2010
2016_B_13_24	2016	B	1132.48	1	22.2471	3.8	3.4	7.8	Pinot Gris	Börner	24	13	Rulander1025	2011
2016_B_13_25	2016	B	840.598	1	22.8471	3.8	3.3	7.8	Pinot Gris	Börner	25	13	Rulander1041	2011
2016_B_13_26	2016	B	1324.79	1	22.3765	3.8	2.4	6.9	Pinot Gris	Börner	26	13	Rulander1057	2011
2016_B_14_18	2016	B	833.333	1	22.2471	4.15	2.65	7.3	Pinot Gris	Börner	18	14	Rulander4203639	2010
2016_B_14_19	2016	B	1688.03	1	22.1647	4.4	2.5	7.4	Pinot Gris	Börner	19	14	Rulander27	2010
2016_B_14_23	2016	B	897.436	1	22.4706	4.8	2.9	8	Pinot Gris	Börner	23	14	Rulander15825	2010
2016_B_14_24	2016	B	740.598	1	22.7294	3.8	3.2	7.4	Pinot Gris	Börner	24	14	Rulander1026	2011
2016_B_14_25	2016	B	769.231	1	23.1294	3.6	3.4	7.7	Pinot Gris	Börner	25	14	Rulander1042	2011
2016_B_14_26	2016	B	755.128	1	23.0824	3.6	2.8	7	Pinot Gris	Börner	26	14	Rulander1058	2011
2016_B_15_18	2016	B	1111.11	1	23.1059	4.6	3.4	8.4	Pinot Gris	Börner	18	15	Rulander114	2010
2016_B_15_19	2016	B	1082.48	1	22.7294	4.1	2.6	7.3	Pinot Gris	Börner	19	15	Rulander273	2010
2016_B_15_24	2016	B	854.701	1	22.6588	3.8	3.1	7.5	Pinot Gris	Börner	24	15	Rulander1027	2011
2016_B_15_25	2016	B	911.538	1	23.2471	3.7	3.7	8	Pinot Gris	Börner	25	15	Rulander1043	2011
2016_B_15_26	2016	B	997.009	1	22.4941	3.8	2.6	7	Pinot Gris	Börner	26	15	Rulander1059	2011
2016_B_16_18	2016	B	811.966	1	23.3647	4.7	3.9	9.1	Pinot Gris	Börner	18	16	Rulander108	2010
2016_B_16_19	2016	B	1567.09	1	21.7412	4.6	2.5	7.7	Pinot Gris	Börner	19	16	Rulander271	2010
2016_B_16_24	2016	B	1139.74	1	22.5647	3.8	2.7	7	Pinot Gris	Börner	24	16	Rulander1028	2011
2016_B_16_25	2016	B	1125.21	1	22.9647	3.8	3.5	8	Pinot Gris	Börner	25	16	Rulander1044	2011
2016_B_16_26	2016	B	961.538	1	22.3059	4.1	2.2	7	Pinot Gris	Börner	26	16	Rulander1060	2011
2016_B_17_18	2016	B	968.803	1	23.2235	4.5	3.6	8.7	Pinot Gris	Börner	18	17	Rulander104	2010
2016_B_17_19	2016	B	954.274	1	23.0118	4.8	3.6	9	Pinot Gris	Börner	19	17	Rulander26	2010
2016_B_17_24	2016	B	1082.48	1	23.2471	4.6	2.9	7.9	Pinot Gris	Börner	24	17	Rulander1029	2011
2016_B_17_25	2016	B	1709.4	1	20.9882	4.2	2.6	7.3	Pinot Gris	Börner	25	17	Rulander1045	2011
2016_B_17_26	2016	B	1253.42	1	23.0588	4.3	3.4	8	Pinot Gris	Börner	26	17	Rulander1061	2011
2016_B_18_18	2016	B	868.803	1	23.0824	4.5	3.4	8.2	Pinot Gris	Börner	18	18	Rulander103	2010
2016_B_18_19	2016	B	1039.74	1	22.4941	4.7	3.5	8.8	Pinot Gris	Börner	19	18	Rulander26	2010
2016_B_18_24	2016	B	1025.64	1	23.2941	3.8	4.1	8.5	Pinot Gris	Börner	24	18	Rulander1030	2011
2016_B_18_25	2016	B	968.803	1	22.9647	4	3.8	8.3	Pinot Gris	Börner	25	18	Rulander1046	2011
2016_B_18_26	2016	B	1338.89	1	21.6941	4.3	3	7.8	Pinot Gris	Börner	26	18	Rulander1062	2011
2016_B_19_19	2016	B	1011.54	1	22.6588	4.8	4	9.2	Pinot Gris	Börner	19	19	Rulander26	2010
2016_B_19_24	2016	B	1723.5	1	22.2118	4.4	2.3	7.2	Pinot Gris	Börner	24	19	Rulander1031	2011
2016_B_19_25	2016	B	712.393	1	22.9882	4.1	3.9	8.4	Pinot Gris	Börner	25	19	Rulander1047	2011
2016_B_19_26	2016	B	1111.11	1	22.5882	4.4	3.8	8.7	Pinot Gris	Börner	26	19	Rulander1063	2011
2016_B_2_14	2016	B	430.983	1	23.0941	4.15	3.2	7.7	Pinot Gris	Börner	14	2	Rulander420361KF	2011
2016_B_2_15	2016	B	1091.88	1	22.3294	4.1	2.1	6.8	Pinot Gris	Börner	15	2	Rulander4422827	2010
2016_B_2_16	2016	B	977.564	1	23.1529	4.65	3.4	8.45	Pinot Gris	Börner	16	2	Rulander268	2010
2016_B_2_17	2016	B	1223.93	1	23.0588	4.8	3.8	8.9	Pinot Gris	Börner	17	2	Rulander107	2010
2016_B_2_27	2016	B	673.077	1	23.3647	4.3	3.9	8.8	Pinot Gris	Börner	27	2	Rulander124	2011
2016_B_20_19	2016	B	1111.11	1	22.8235	5.2	3.2	9	Pinot Gris	Börner	19	20	Rulander267	2010
2016_B_20_24	2016	B	1139.74	1	23.0824	4	3.7	8.1	Pinot Gris	Börner	24	20	Rulander1032	2011
2016_B_20_25	2016	B	1396.15	1	21.6706	3.9	2.7	7.3	Pinot Gris	Börner	25	20	Rulander1048	2011
2016_B_20_26	2016	B	755.128	1	23.1765	3.9	3.6	7.9	Pinot Gris	Börner	26	20	Rulander1064	2011
2016_B_21_19	2016	B	1125.21	1	22.6824	4.7	3.4	8.6	Pinot Gris	Börner	19	21	Rulander265	2010
2016_B_21_24	2016	B	655.128	1	22.1647	3.9	4.3	8.5	Pinot Gris	Börner	24	21	Rulander1033	2011
2016_B_21_25	2016	B	1680.77	1	20.7529	4.2	2.5	7.4	Pinot Gris	Börner	25	21	Rulander1049	2011
2016_B_21_26	2016	B	1324.79	1	21.2471	4	3	7.7	Pinot Gris	Börner	26	21	Rulander1065	2011
2016_B_22_19	2016	B	1353.42	1	22.9882	5.2	3.1	8.9	Pinot Gris	Börner	19	22	Rulander264	2010
2016_B_22_24	2016	B	1623.93	1	20.7059	4.1	2.7	7.5	Pinot Gris	Börner	24	22	Rulander1034	2011
2016_B_22_25	2016	B	811.966	1	22.8706	3.9	3.5	8.1	Pinot Gris	Börner	25	22	Rulander1050	2011
2016_B_22_26	2016	B	1524.36	1	21.9059	4.4	2.2	7.1	Pinot Gris	Börner	26	22	Rulander1066	2011
2016_B_23_19	2016	B	1367.52	1	22.9412	4.7	3.3	8.6	Pinot Gris	Börner	19	23	Rulander263	2010
2016_B_23_24	2016	B	826.068	1	23.7176	3.6	3.6	7.9	Pinot Gris	Börner	24	23	Rulander1035	2011
2016_B_23_25	2016	B	1025.64	1	23.1765	3.8	3.2	7.7	Pinot Gris	Börner	25	23	Rulander1051	2011
2016_B_24_19	2016	B	940.171	1	23.0118	5.3	2.4	8.3	Pinot Gris	Börner	19	24	Rulander262	2010
2016_B_24_24	2016	B	683.761	1	22.6353	4.1	2.4	7	Pinot Gris	Börner	24	24	Rulander1036	2011
2016_B_24_25	2016	B	1025.64	1	23.7412	3.6	3.5	7.6	Pinot Gris	Börner	25	24	Rulander1052	2011
2016_B_25_19	2016	B	883.333	1	22.9176	4.5	3.3	8.4	Pinot Gris	Börner	19	25	Rulander2	2010
2016_B_25_24	2016	B	997.009	1	22.9176	3.6	3.4	7.7	Pinot Gris	Börner	24	25	Rulander1037	2011
2016_B_25_25	2016	B	797.863	1	23.4824	3.8	2.9	7.3	Pinot Gris	Börner	25	25	Rulander1053	2011
2016_B_26_19	2016	B	1039.74	1	22.7059	4.2	2.7	7.3	Pinot Gris	Börner	19	26	Rulander2	2010
2016_B_26_24	2016	B	1310.68	1	22.7059	4.2	2.4	7.1	Pinot Gris	Börner	24	26	Rulander1038	2011
2016_B_26_25	2016	B	982.906	1	23.7412	4.3	3.3	8	Pinot Gris	Börner	25	26	Rulander1054	2011
2016_B_3_14	2016	B	490.598	1	24.0941	4.2	3.4	8.2	Pinot Gris	Kober 125 AA	14	3	Rulander27	2010
2016_B_3_15	2016	B	555.556	1	24.3176	4.25	2.7	7.55	Pinot Gris	Kober 125 AA	15	3	RulanderFR 2008	2010
2016_B_3_16	2016	B	1303.42	1	22.7059	4.6	3.4	8.4	Pinot Gris	Börner	16	3	Rulander266	2010
2016_B_3_17	2016	B	1080.34	1	23.5176	4.55	3.35	8.3	Pinot Gris	Börner	17	3	Rulander105	2010
2016_B_3_18	2016	B	1129.06	1	22.9176	4.4	3.8	8.8	Pinot Gris	Börner	18	3	Rulander115	2010
2016_B_3_27	2016	B	512.821	1	23.2941	4.5	3.8	8.7	Pinot Gris	Börner	27	3	Rulander131	2011
2016_B_4_14	2016	B	702.778	1	24.1765	4.1	2.95	7.6	Pinot Gris	Kober 125 AA	14	4	RulanderFR 2003	2010
2016_B_4_16	2016	B	1161.11	1	23.1529	4.2	3.1	7.8	Pinot Gris	Börner	16	4	Rulander261	2010
2016_B_4_17	2016	B	936.752	1	23.9529	4.5	3.3	8	Pinot Gris	Börner	17	4	Rulander102	2010
2016_B_4_18	2016	B	1210.68	1	23.4118	4.7	3.8	8.8	Pinot Gris	Börner	18	4	Rulander113	2010
2016_B_4_27	2016	B	680.342	1	23.2235	4.4	3.4	8	Pinot Gris	Börner	27	4	Rulander135	2011
2016_D_1_14	2016	D	1097.01	2	23.0353	5.9	2.4	8.9	Pinot Gris	Kober 125 AA	14	1	Rulander27	2011
2016_D_1_15	2016	D	1897.01	2	21.3647	3.9	3	7.6	Pinot Gris	Kober 125 AA	15	1	Rulander131	2011
2016_D_1_16	2016	D	2078.63	2	22	4.5	2.3	7.2	Pinot Gris	Kober 125 AA	16	1	Rulander132	2011
2016_D_1_17	2016	D	2032.48	2	20.9882	4.3	2.2	7.2	Pinot Gris	Kober 125 AA	17	1	Rulander133	2011
2016_E_10_10	2016	E	811.966	1	23.4824	4.1	3.5	8	Pinot Gris	Börner	10	10	Rulander4103	2009
2016_E_13_10	2016	E	1082.48	1	23.3647	4.5	2.9	7.7	Pinot Gris	Börner	10	13	Rulander4100	2009
2016_E_9_10	2016	E	876.068	1	22.0588	3.95	3.3	7.85	Pinot Gris	Börner	10	9	Rulander4104	2009
2016_G_13_2	2016	G	1424.36	1	23.1529	4	3.6	8.2	Pinot Gris	SO 4	2	13	Rulander60	2011
2016_R_1_4	2016	R	783.333	1	23.4353	4.9	2.5	8	Pinot Gris	Börner	4	1	Rulander164	2007
2016_R_1_5	2016	R	1282.05	1	23.0588	4	3.5	7.9	Pinot Gris	Börner	5	1	Rulander1005	2007
2016_R_1_7	2016	R	683.761	1	22.5647	4.6	3.2	8.4	Pinot Gris	Börner	7	1	Rulander1017	2008
2016_R_10_4	2016	R	883.333	1	23.2471	4.6	3.1	8.2	Pinot Gris	Börner	4	10	Rulander155	2007
2016_R_10_5	2016	R	1167.95	1	22.9412	4.6	3.6	8.7	Pinot Gris	Börner	5	10	Rulander179	2007
2016_R_10_7	2016	R	726.496	1	23.3176	4.4	3.3	8	Pinot Gris	Börner	7	10	Rulander1011	2008
2016_R_11_4	2016	R	840.598	1	23.1765	4.7	3.5	8.3	Pinot Gris	Börner	4	11	Rulander154	2007
2016_R_11_5	2016	R	826.068	1	23.2941	4.8	3.6	8.7	Pinot Gris	Börner	5	11	Rulander178	2007
2016_R_11_7	2016	R	968.803	1	23.4588	4.1	3.2	7.5	Pinot Gris	Börner	7	11	Rulander1010	2008
2016_R_12_4	2016	R	897.436	1	23.8118	4.6	3.1	8.1	Pinot Gris	Börner	4	12	Rulander153	2007
2016_R_12_5	2016	R	256.41	1	22.5176	5.3	3.3	9.2	Pinot Gris	Börner	5	12	Rulander177	2007
2016_R_12_7	2016	R	1054.27	1	23.3882	3.9	3	7.3	Pinot Gris	Börner	7	12	Rulander1009	2008
2016_R_13_4	2016	R	840.598	1	23.3647	4.5	4.1	9.1	Pinot Gris	Börner	4	13	Rulander152	2007
2016_R_13_5	2016	R	755.128	1	22.9647	4.4	4.3	9.2	Pinot Gris	Börner	5	13	Rulander175	2007
2016_R_13_7	2016	R	840.598	1	23.2471	3.3	3.9	7.8	Pinot Gris	Börner	7	13	Rulander1008	2008
2016_R_14_4	2016	R	1666.67	1	22.8471	4.6	4.1	8.8	Pinot Gris	Börner	4	14	Rulander151	2007
2016_R_14_7	2016	R	926.068	1	23.4588	4.4	3.7	8.7	Pinot Gris	Börner	7	14	Rulander1006	2008
2016_R_15_4	2016	R	1723.5	1	22.6353	4.9	3.3	8.5	Pinot Gris	Börner	4	15	Rulander149	2007
2016_R_15_5	2016	R	427.35	1	21.4118	4.7	2.9	8	Pinot Gris	Börner	5	15	Rulander173	2007
2016_R_15_7	2016	R	1410.26	1	23.0118	4.4	4.2	8.9	Pinot Gris	Börner	7	15	Rulander199	2008
2016_R_16_4	2016	R	398.718	1	22.9882	4.4	3.5	8.5	Pinot Gris	Börner	4	16	Rulander147	2007
2016_R_16_5	2016	R	769.231	1	22.7765	5.1	3.6	9.1	Pinot Gris	Börner	5	16	Rulander172	2007
2016_R_16_7	2016	R	1111.11	1	22.7765	4.5	4	8.9	Pinot Gris	Börner	7	16	Rulander198	2008
2016_R_17_4	2016	R	755.128	1	23.1765	5.4	3.6	9.1	Pinot Gris	Börner	4	17	Rulander146	2007
2016_R_17_5	2016	R	1552.56	1	22.8941	5	3.8	9.1	Pinot Gris	Börner	5	17	Rulander171	2007
2016_R_17_7	2016	R	697.863	1	24.5882	3.2	3.2	6.8	Pinot Gris	Börner	7	17	Rulander197	2008
2016_R_18_4	2016	R	783.333	1	23.3176	4.9	3.9	9.1	Pinot Gris	Börner	4	18	Rulander145	2007
2016_R_18_7	2016	R	897.436	1	24.0235	4.3	3.3	8.1	Pinot Gris	Börner	7	18	Rulander196	2008
2016_R_19_4	2016	R	1082.48	1	23.0353	5.4	3.4	9.4	Pinot Gris	Börner	4	19	Rulander144	2007
2016_R_19_5	2016	R	512.821	1	22.6588	5.4	3.4	9.3	Pinot Gris	Börner	5	19	Rulander169	2007
2016_R_19_7	2016	R	1424.36	1	23.2	4.2	4.4	8.9	Pinot Gris	Börner	7	19	Rulander195	2008
2016_R_2_4	2016	R	1381.62	1	22.6353	4.5	3.7	8.6	Pinot Gris	Börner	4	2	Rulander163	2007
2016_R_2_5	2016	R	1210.68	1	22.2824	4.4	3.4	8.2	Pinot Gris	Börner	5	2	Rulander1003	2007
2016_R_20_4	2016	R	1951.71	1	22.5882	4.8	3.4	8.8	Pinot Gris	Börner	4	20	Rulander143	2007
2016_R_20_5	2016	R	1210.68	1	23.2471	4.7	4.5	9.4	Pinot Gris	Börner	5	20	Rulander168	2007
2016_R_20_7	2016	R	1210.68	1	22.8706	4.3	3.5	8.1	Pinot Gris	Börner	7	20	Rulander194	2008
2016_R_21_4	2016	R	1467.09	1	23.5765	4	3.2	7.5	Pinot Gris	Börner	4	21	Rulander142	2007
2016_R_21_5	2016	R	1467.09	1	22.5647	4.6	4.5	9.4	Pinot Gris	Börner	5	21	Rulander167	2007
2016_R_21_7	2016	R	712.393	1	23.7882	4.3	4	8.6	Pinot Gris	Börner	7	21	Rulander193	2008
2016_R_22_4	2016	R	1139.74	1	23.6706	4.2	3.4	8	Pinot Gris	Börner	4	22	Rulander141	2007
2016_R_22_5	2016	R	1752.14	1	20.9647	4.5	3.3	8.1	Pinot Gris	Börner	5	22	Rulander166	2007
2016_R_22_7	2016	R	1353.42	1	23.6471	4.2	3.3	8.1	Pinot Gris	Börner	7	22	Rulander192	2008
2016_R_23_4	2016	R	1324.79	1	24	4	3	7.4	Pinot Gris	Börner	4	23	Rulander140	2007
2016_R_23_5	2016	R	1609.83	1	21.7647	4.5	3.2	8	Pinot Gris	Börner	5	23	Rulander165	2007
2016_R_23_7	2016	R	783.333	1	24.2588	3.8	3.5	7.5	Pinot Gris	Börner	7	23	Rulander191	2008
2016_R_24_4	2016	R	697.009	1	23.3882	5.35	2.9	8.55	Pinot Gris	Kober 125 AA	4	24	Rulander27	2007
2016_R_24_5	2016	R	1185.9	1.5	22.1176	5.3	2.45	8.15	Pinot Gris	Börner	5	24	Rulander133	2007
2016_R_24_7	2016	R	1068.38	1	24.6118	4.1	3.2	7.5	Pinot Gris	Börner	7	24	Rulander190	2008
2016_R_25_7	2016	R	1282.05	1	23.1294	4	2.7	7.2	Pinot Gris	Börner	7	25	Rulander189	2008
2016_R_26_7	2016	R	826.068	1	25.2471	4.4	2.4	7	Pinot Gris	Börner	7	26	Rulander188	2008
2016_R_27_7	2016	R	1097.01	1	23.9529	4.3	2.6	7.3	Pinot Gris	Börner	7	27	Rulander187	2008
2016_R_28_7	2016	R	982.906	1	24.6353	4	3	7.7	Pinot Gris	Börner	7	28	Rulander186	2008
2016_R_29_7	2016	R	747.863	1	23.9059	4.2	3	7.4	Pinot Gris	Börner	7	29	Rulander185	2008
2016_R_3_4	2016	R	270.513	1	21.1294	4.3	2.9	7.9	Pinot Gris	Börner	4	3	Rulander162	2007
2016_R_3_5	2016	R	1039.74	1	21.8353	4.6	3.7	8.9	Pinot Gris	Börner	5	3	Rulander1002	2007
2016_R_30_7	2016	R	1481.62	1	23.3412	4.6	2.6	7.5	Pinot Gris	Börner	7	30	Rulander184	2008
2016_R_4_4	2016	R	2065.38	1	19.3647	4.4	3.3	8.3	Pinot Gris	Börner	4	4	Rulander161	2007
2016_R_4_5	2016	R	1210.68	1	22.6824	4.6	3.5	8.6	Pinot Gris	Börner	5	4	Rulander1001	2007
2016_R_5_4	2016	R	1752.14	1	22	4.5	4.1	9.1	Pinot Gris	Börner	4	5	Rulander160	2007
2016_R_5_5	2016	R	1153.85	1	21.8118	4.5	3.6	8.6	Pinot Gris	Börner	5	5	Rulander1000	2007
2016_R_6_4	2016	R	1567.09	1	22.3294	4.8	3.5	8.7	Pinot Gris	Börner	4	6	Rulander159	2007
2016_R_6_5	2016	R	840.598	1	22.8471	5.3	3.8	9.3	Pinot Gris	Börner	5	6	Rulander183	2007
2016_R_7_4	2016	R	1111.11	1	23.0118	4.9	4	9.3	Pinot Gris	Börner	4	7	Rulander158	2007
2016_R_7_5	2016	R	569.658	1	23.5059	5	3.5	8.7	Pinot Gris	Börner	5	7	Rulander182	2007
2016_R_8_4	2016	R	2122.65	1	20.4235	4.4	2.7	7.8	Pinot Gris	Börner	4	8	Rulander157	2007
2016_R_8_5	2016	R	1004.27	1	22.9412	5	3.6	8.9	Pinot Gris	Börner	5	8	Rulander181	2007
2016_R_9_4	2016	R	740.598	1	23.1294	4.7	3.6	8.8	Pinot Gris	Börner	4	9	Rulander156	2007
2016_R_9_5	2016	R	1338.89	1	22.3765	4.5	2.8	7.7	Pinot Gris	Börner	5	9	Rulander180	2007
2016_R_9_7	2016	R	526.923	1	23.1529	4.2	2.6	7.4	Pinot Gris	Börner	7	9	Rulander1013	2008
2019_B_1_14	2019	B	1688.03	1	18.7529	4.9	1.9	6.9	Pinot Gris	Börner	14	1	Rulander4240135	2010
2019_B_1_15	2019	B	1820.51	1	19.2941	4.5	1.6	6.5	Pinot Gris	Börner	15	1	Rulander4605437	2010
2019_B_1_16	2019	B	1384.62	1	23.0824	5.4	1.8	7.9	Pinot Gris	Börner	16	1	Rulander101	2010
2019_B_1_17	2019	B	1685.47	1	22.4706	5.2	2.3	8.2	Pinot Gris	Börner	17	1	Rulander112	2010
2019_B_11_18	2019	B	2692.31	1	19.6941	4.5	1.8	6.9	Pinot Gris	Börner	18	11	Rulander4605419	2010
2019_B_13_18	2019	B	2136.75	1	21.6706	4.3	1.8	6.6	Pinot Gris	Börner	18	13	Rulander4240131	2010
2019_B_14_18	2019	B	1766.24	1	22.2824	4.5	2.3	7.3	Pinot Gris	Börner	18	14	Rulander4203639	2010
2019_B_15_18	2019	B	1153.85	1	23.1529	5	1.9	7.6	Pinot Gris	Börner	18	15	Rulander114	2010
2019_B_16_18	2019	B	1282.05	1	23.1294	5.1	1.9	7.7	Pinot Gris	Börner	18	16	Rulander108	2010
2019_B_17_18	2019	B	1894.44	1	21.8588	5.2	1.8	7.8	Pinot Gris	Börner	18	17	Rulander104	2010
2019_B_17_19	2019	B	1396.15	1	21.9294	4.1	2.9	7.6	Pinot Gris	Börner	19	17	Rulander26	2010
2019_B_18_18	2019	B	1225.21	1	23.5765	5.5	1.8	8	Pinot Gris	Börner	18	18	Rulander103	2010
2019_B_18_19	2019	B	1481.62	1	21.6471	4	2.9	7.4	Pinot Gris	Börner	19	18	Rulander26	2010
2019_B_19_19	2019	B	2051.28	1	21.2471	4	3	7.5	Pinot Gris	Börner	19	19	Rulander26	2010
2019_B_2_14	2019	B	1358.12	1	22.8	3.6	1.7	6	Pinot Gris	Börner	14	2	Rulander420361KF	2011
2019_B_2_15	2019	B	1541.88	1	19.3176	4.5	1.5	6.4	Pinot Gris	Börner	15	2	Rulander4422827	2010
2019_B_2_16	2019	B	1379.06	1	22.3059	3.8	2.7	7.1	Pinot Gris	Börner	16	2	Rulander268	2010
2019_B_2_17	2019	B	1701.71	1	21.9529	5.1	2.3	7.9	Pinot Gris	Börner	17	2	Rulander107	2010
2019_B_20_19	2019	B	1709.4	1	21.2706	3.9	2.5	7.1	Pinot Gris	Börner	19	20	Rulander267	2010
2019_B_21_19	2019	B	1709.4	1	20.3529	4.7	2.4	7.2	Pinot Gris	Börner	19	21	Rulander265	2010
2019_B_22_19	2019	B	1210.68	1	22.6824	3.7	2.3	6.8	Pinot Gris	Börner	19	22	Rulander264	2010
2019_B_23_19	2019	B	1524.36	1	20.8706	4.1	2.4	7	Pinot Gris	Börner	19	23	Rulander263	2010
2019_B_24_19	2019	B	1780.77	1	20.2118	4.1	2.3	7	Pinot Gris	Börner	19	24	Rulander262	2010
2019_B_3_15	2019	B	890.171	1	23.1765	3.7	2.1	6.6	Pinot Gris	Kober 125 AA	15	3	RulanderFR 2008	2010
2019_B_3_16	2019	B	1445.73	1	20.6118	4.6	2.9	7.6	Pinot Gris	Börner	16	3	Rulander266	2010
2019_B_3_17	2019	B	1602.56	1	22.6353	5.1	2	7.7	Pinot Gris	Börner	17	3	Rulander105	2010
2019_B_3_18	2019	B	1923.08	1	21.7176	5.2	2.1	7.9	Pinot Gris	Börner	18	3	Rulander115	2010
2019_B_4_16	2019	B	1217.95	1	21.5765	3.6	2.3	6.4	Pinot Gris	Börner	16	4	Rulander261	2010
2019_B_4_17	2019	B	1592.74	1	22.7059	5.2	1.3	7.3	Pinot Gris	Börner	17	4	Rulander102	2010
2019_B_4_18	2019	B	1616.67	1	21.6941	5.2	1.8	7.6	Pinot Gris	Börner	18	4	Rulander113	2010
2019_D_1_15	2019	D	2411.11	1	20.8	4.8	3.3	8.5	Pinot Gris	Kober 125 AA	15	1	Rulander131	2011
2019_D_1_16	2019	D	2381.62	1	19.8118	4.6	3	8.4	Pinot Gris	Kober 125 AA	16	1	Rulander132	2011
2019_D_1_17	2019	D	2144.44	1	20.1882	4.5	3.2	8.4	Pinot Gris	Kober 125 AA	17	1	Rulander133	2011
2019_G_13_2	2019	G	1079.06	1	24	3	2.4	5.9	Pinot Gris	SO 4	2	13	Rulander60	2011
2020_B_1_14	2020	B	940.171	1	19.8118	5.4	1.9	6.9	Pinot Gris	Börner	14	1	Rulander4240135	2010
2020_B_1_15	2020	B	1440.17	1	19.7882	5.7	1.9	7.2	Pinot Gris	Börner	15	1	Rulander4605437	2010
2020_B_1_16	2020	B	1042.74	1	23.5059	5.9	2.1	7.6	Pinot Gris	Börner	16	1	Rulander101	2010
2020_B_1_17	2020	B	1444.44	1	22.9647	6	2.1	7.7	Pinot Gris	Börner	17	1	Rulander112	2010
2020_B_1_27	2020	B	1169.66	1	24.0353	5.9	2.45	7.75	Pinot Gris	Börner	27	1	Rulander121	2011
2020_B_11_18	2020	B	1431.62	1	22.4706	4.7	1.8	6.3	Pinot Gris	Börner	18	11	Rulander4605419	2010
2020_B_13_18	2020	B	797.863	1	21.8118	5.1	1.8	6.6	Pinot Gris	Börner	18	13	Rulander4240131	2010
2020_B_14_18	2020	B	1239.32	1	21.4824	5.1	1.7	6.6	Pinot Gris	Börner	18	14	Rulander4203639	2010
2020_B_14_19	2020	B	1424.36	1	21.6235	5.5	2	7	Pinot Gris	Börner	19	14	Rulander27	2010
2020_B_15_18	2020	B	1196.58	1	22.6588	5.3	2.3	7.2	Pinot Gris	Börner	18	15	Rulander114	2010
2020_B_15_19	2020	B	1738.03	1	20.9882	5.2	1.7	6.6	Pinot Gris	Börner	19	15	Rulander273	2010
2020_B_16_18	2020	B	1175.21	1	24.1412	4.8	2.4	6.7	Pinot Gris	Börner	18	16	Rulander108	2010
2020_B_16_19	2020	B	1467.09	1	20.4941	5.8	2.4	7.7	Pinot Gris	Börner	19	16	Rulander271	2010
2020_B_17_18	2020	B	1210.68	1	23.2	5.3	2.2	7.1	Pinot Gris	Börner	18	17	Rulander104	2010
2020_B_17_19	2020	B	1210.68	1	22.4235	5.7	2.2	7.5	Pinot Gris	Börner	19	17	Rulander26	2010
2020_B_18_18	2020	B	1239.32	1	23.1765	5.3	2.4	7.3	Pinot Gris	Börner	18	18	Rulander103	2010
2020_B_18_19	2020	B	1381.62	1	22.4235	5.7	2.2	7.5	Pinot Gris	Börner	19	18	Rulander26	2010
2020_B_19_19	2020	B	1353.42	1	22.4235	5.7	2.2	7.5	Pinot Gris	Börner	19	19	Rulander26	2010
2020_B_2_14	2020	B	576.923	1	24.9882	5.6	1.9	6.7	Pinot Gris	Börner	14	2	Rulander420361KF	2011
2020_B_2_15	2020	B	883.333	1	20.7529	5.3	1.7	6.5	Pinot Gris	Börner	15	2	Rulander4422827	2010
2020_B_2_16	2020	B	1068.38	1	22.0471	5.9	2.3	7.6	Pinot Gris	Börner	16	2	Rulander268	2010
2020_B_2_17	2020	B	1235.9	1	22.8235	5.9	2.1	7.6	Pinot Gris	Börner	17	2	Rulander107	2010
2020_B_20_19	2020	B	1595.3	1	22.5412	5.2	2.1	7	Pinot Gris	Börner	19	20	Rulander267	2010
2020_B_21_19	2020	B	1367.52	1	21.2471	5.9	1.9	7.4	Pinot Gris	Börner	19	21	Rulander265	2010
2020_B_22_19	2020	B	997.009	1	23.0353	5.8	2	7.2	Pinot Gris	Börner	19	22	Rulander264	2010
2020_B_23_19	2020	B	1210.68	1	22	5.9	2	7.5	Pinot Gris	Börner	19	23	Rulander263	2010
2020_B_24_19	2020	B	968.803	1	22.1412	5.9	2	7.5	Pinot Gris	Börner	19	24	Rulander262	2010
2020_B_3_16	2020	B	958.12	1	23.7176	5.5	2.2	7.3	Pinot Gris	Börner	16	3	Rulander266	2010
2020_B_3_17	2020	B	1402.99	1	23.0353	5.8	1.8	7.3	Pinot Gris	Börner	17	3	Rulander105	2010
2020_B_3_18	2020	B	1456.41	1	22.3294	5.6	2	7.2	Pinot Gris	Börner	18	3	Rulander115	2010
2020_B_3_27	2020	B	1022.22	1	24.8941	5.6	2.3	7.4	Pinot Gris	Börner	27	3	Rulander131	2011
2020_B_4_16	2020	B	1057.69	1	23.1529	5.5	1.8	6.8	Pinot Gris	Börner	16	4	Rulander261	2010
2020_B_4_17	2020	B	1126.5	1	23.0118	5.6	1.7	6.9	Pinot Gris	Börner	17	4	Rulander102	2010
2020_B_4_18	2020	B	1335.47	1	21.7412	5.8	1.8	7.3	Pinot Gris	Börner	18	4	Rulander113	2010
2020_B_4_27	2020	B	1101.71	1	24.0471	5.3	1.9	6.8	Pinot Gris	Börner	27	4	Rulander135	2011
2020_D_1_14	2020	D	1047.86	1	26.2824	6.9	3.3	9	Pinot Gris	Kober 125 AA	14	1	Rulander27	2011
2020_D_1_15	2020	D	1406.84	1	24.9647	5.4	3.5	7.6	Pinot Gris	Kober 125 AA	15	1	Rulander131	2011
2020_D_1_16	2020	D	1759.83	1	22.6824	5.2	3.1	7.5	Pinot Gris	Kober 125 AA	16	1	Rulander132	2011
2020_D_1_17	2020	D	1592.31	1	NA	NA	NA	NA	Pinot Gris	Kober 125 AA	17	1	Rulander133	2011
2021_B_1_14	2021	B	1728.21	1	17.1294	6.2	3.1	8.5	Pinot Gris	Börner	14	1	Rulander4240135	2010
2021_B_1_15	2021	B	1730.77	1	17.1529	6.2	3.3	8.6	Pinot Gris	Börner	15	1	Rulander4605437	2010
2021_B_1_16	2021	B	1192.31	2	19.3882	7	4.5	10.1	Pinot Gris	Börner	16	1	Rulander101	2010
2021_B_12_23	2021	B	584.188	1	18.7765	6.9	3.2	8.8	Pinot Gris	Börner	23	12	Rulander15828	2010
2021_B_13_23	2021	B	1552.56	1	17.7882	6.7	3.5	9.1	Pinot Gris	Börner	23	13	Rulander15827	2010
2021_B_14_19	2021	B	1410.26	2	17.7882	6.3	3.2	8.5	Pinot Gris	Börner	19	14	Rulander27	2010
2021_B_14_23	2021	B	648.291	2	19.5294	7.2	3.8	9.5	Pinot Gris	Börner	23	14	Rulander15825	2010
2021_B_15_19	2021	B	1652.56	2	17.1294	6.4	3.3	8.8	Pinot Gris	Börner	19	15	Rulander273	2010
2021_B_16_19	2021	B	1424.36	2	17.4353	6.5	3.2	8.7	Pinot Gris	Börner	19	16	Rulander271	2010
2021_B_17_19	2021	B	1182.48	2	19.3412	7	4.1	9.9	Pinot Gris	Börner	19	17	Rulander26	2010
2021_B_18_19	2021	B	755.128	2	19.8118	6.8	4.4	9.9	Pinot Gris	Börner	19	18	Rulander26	2010
2021_B_19_19	2021	B	1011.54	2	20.3294	6.7	3.9	9.3	Pinot Gris	Börner	19	19	Rulander26	2010
2021_B_2_14	2021	B	680.342	1	20.8235	7.1	3.9	9.4	Pinot Gris	Börner	14	2	Rulander420361KF	2011
2021_B_2_15	2021	B	1435.04	2	17.2235	6.1	2.8	8.1	Pinot Gris	Börner	15	2	Rulander4422827	2010
2021_B_2_16	2021	B	1135.9	2	19.9294	6.7	4.1	9.4	Pinot Gris	Börner	16	2	Rulander268	2010
2021_B_2_17	2021	B	1257.26	2	18.9412	6.9	4.3	9.8	Pinot Gris	Börner	17	2	Rulander107	2010
2021_B_20_19	2021	B	1310.68	2	18.9882	6.6	4.2	9.6	Pinot Gris	Börner	19	20	Rulander267	2010
2021_B_21_19	2021	B	697.863	2	20.9176	6.4	3.6	8.7	Pinot Gris	Börner	19	21	Rulander265	2010
2021_B_22_19	2021	B	1282.05	2	19.3412	6.4	3.7	8.9	Pinot Gris	Börner	19	22	Rulander264	2010
2021_B_23_19	2021	B	1396.15	2	19.1529	6.3	3.1	8.3	Pinot Gris	Börner	19	23	Rulander263	2010
2021_B_24_19	2021	B	1296.15	1	19.9294	6.7	3.4	8.8	Pinot Gris	Börner	19	24	Rulander262	2010
2021_B_3_14	2021	B	637.607	1	21.9059	7	4.5	10.2	Pinot Gris	Kober 125 AA	14	3	Rulander27	2010
2021_B_3_16	2021	B	1228.63	2	19.2706	6.6	4.2	9.4	Pinot Gris	Börner	16	3	Rulander266	2010
2021_B_3_17	2021	B	1282.05	2	18.4941	6.8	3.7	9.2	Pinot Gris	Börner	17	3	Rulander105	2010
2021_B_4_16	2021	B	1314.1	2	18.7765	6.5	3.5	8.8	Pinot Gris	Börner	16	4	Rulander261	2010
2021_B_4_17	2021	B	1399.57	2	18.6118	6.9	3.9	9.6	Pinot Gris	Börner	17	4	Rulander102	2010
2021_D_1_15	2021	D	1655.13	2	19.4824	6.1	5.4	10.1	Pinot Gris	Kober 125 AA	15	1	Rulander131	2011
2021_D_1_16	2021	D	1691.45	1	18.3059	6.2	5.1	10	Pinot Gris	Kober 125 AA	16	1	Rulander132	2011
2021_D_1_17	2021	D	1649.57	1	16.9176	6.1	4.9	10	Pinot Gris	Kober 125 AA	17	1	Rulander133	2011
2021_G_5_29	2021	G	626.923	1	22.4941	7	6	11.5	Pinot Gris	SO 4	29	5	RulanderMRB2-7	2017
2009_O_1_3	2009	O	2447	1	24.7481	5.27	2.53	5.78	Pinot Noir	Börner	3	1	BlauerSpatburgunder2958739	2006
2009_O_1_4	2009	O	1675	1	24.4272	4.91	3.24	5.94	Pinot Noir	Börner	4	1	BlauerSpatburgunder2958733	2006
2009_O_1_5	2009	O	2650	1	24.0645	5.23	2.46	5.67	Pinot Noir	Börner	5	1	BlauerSpatburgunder2958719	2006
2009_O_1_6	2009	O	2192	1	24.8981	4.86	2.64	5.62	Pinot Noir	Börner	6	1	BlauerSpatburgunder2958716	2006
2009_O_1_7	2009	O	2275	1	24.941	4.64	3.06	5.58	Pinot Noir	Börner	7	1	BlauerSpatburgunder295878	2006
2009_O_10_1	2009	O	2238	1	24.4059	5.31	2.35	6.16	Pinot Noir	Börner	1	10	BlauerSpatburgunder1607242	2006
2009_O_10_3	2009	O	2344	1	23.607	5.02	3.23	6.57	Pinot Noir	Börner	3	10	BlauerSpatburgunder1607224	2006
2009_O_10_4	2009	O	2258	1	24.3205	4.89	3.14	6.32	Pinot Noir	Börner	4	10	BlauerSpatburgunder1607222	2006
2009_O_10_5	2009	O	1942	1	24.4059	5.04	3.16	6.42	Pinot Noir	Börner	5	10	BlauerSpatburgunder1607221	2006
2009_O_10_6	2009	O	2108	1	24.4166	4.73	3.23	6.13	Pinot Noir	Börner	6	10	BlauerSpatburgunder1607215	2006
2009_O_10_7	2009	O	1858	1	24.4272	4.6	3.46	6.04	Pinot Noir	Börner	7	10	BlauerSpatburgunder1607218	2006
2009_O_11_1	2009	O	2438	1	24.1497	5.06	2.79	6.27	Pinot Noir	Börner	1	11	BlauerSpatburgunder4571739	2006
2009_O_11_2	2009	O	2300	1	24.5983	4.96	3.21	6.55	Pinot Noir	Börner	2	11	BlauerSpatburgunder4571732	2006
2009_O_11_3	2009	O	1087.18	1	24.9195	4.8	3.07	6.23	Pinot Noir	Börner	3	11	BlauerSpatburgunder4571726	2006
2009_O_11_4	2009	O	1883	1	25.0053	4.95	2.66	6.04	Pinot Noir	Börner	4	11	BlauerSpatburgunder4571719	2006
2009_O_11_5	2009	O	2308	1	25.1448	4.63	3.02	5.81	Pinot Noir	Börner	5	11	BlauerSpatburgunder4571714	2006
2009_O_11_6	2009	O	1792	1	25.4242	4.8	3.13	6.12	Pinot Noir	Börner	6	11	BlauerSpatburgunder457176	2006
2009_O_11_7	2009	O	2083	1	24.2457	4.85	3.47	6.47	Pinot Noir	Börner	7	11	BlauerSpatburgunder457171	2006
2009_O_12_1	2009	O	2220	1	24.8016	4.89	3.06	6.43	Pinot Noir	Börner	1	12	BlauerSpatburgunder4590133	2006
2009_O_12_2	2009	O	2522	1	24.6732	5.1	3.11	6.59	Pinot Noir	Börner	2	12	BlauerSpatburgunder4590123	2006
2009_O_12_3	2009	O	2333	1	25.618	5.04	2.89	6.34	Pinot Noir	Börner	3	12	BlauerSpatburgunder4590125	2006
2009_O_12_4	2009	O	3225	1	24.0538	5.1	2.87	6.33	Pinot Noir	Börner	4	12	BlauerSpatburgunder4590121	2006
2009_O_12_5	2009	O	2100	1	25.1985	4.69	2.92	5.92	Pinot Noir	Börner	5	12	BlauerSpatburgunder4590114	2006
2009_O_12_7	2009	O	1892	1	24.7909	4.72	3.55	6.34	Pinot Noir	Börner	7	12	BlauerSpatburgunder459012	2006
2009_O_13_2	2009	O	2436	2	23.7877	5.66	3.81	8.53	Pinot Noir	Börner	2	13	BlauerSpatburgunder1831	2006
2009_O_13_3	2009	O	720.94	3	23.3523	5.48	3.74	8.06	Pinot Noir	Börner	3	13	BlauerSpatburgunder1825	2006
2009_O_13_4	2009	O	1838	4	22.707	6.29	3.49	8.76	Pinot Noir	Börner	4	13	BlauerSpatburgunder1819	2006
2009_O_13_5	2009	O	1860	2	23.2251	5.67	3.67	7.86	Pinot Noir	Börner	5	13	BlauerSpatburgunder1813	2006
2009_O_13_6	2009	O	1378	3	23.2039	5.35	3.94	8.03	Pinot Noir	Börner	6	13	BlauerSpatburgunder1812	2006
2009_O_13_7	2009	O	1867	3	23.6814	5.43	4.4	8.34	Pinot Noir	Börner	7	13	BlauerSpatburgunder183	2006
2009_O_14_2	2009	O	2243	3	23.6707	5.57	3.78	8.3	Pinot Noir	Börner	2	14	BlauerSpatburgunder2011	2006
2009_O_14_3	2009	O	2350	3	23.8834	5.57	3.14	7.77	Pinot Noir	Börner	3	14	BlauerSpatburgunder205	2006
2009_O_14_5	2009	O	1580	3	23.8302	5.31	3.37	7.53	Pinot Noir	Börner	5	14	BlauerSpatburgunder2017	2006
2009_O_14_6	2009	O	2027	2	24.0325	5.12	3.58	7.54	Pinot Noir	Börner	6	14	BlauerSpatburgunder208	2006
2009_O_14_7	2009	O	1500	3	24.2778	4.96	3.78	7.52	Pinot Noir	Börner	7	14	BlauerSpatburgunder207	2006
2009_O_15_2	2009	O	731.624	2	22.0331	7.06	3.61	9.62	Pinot Noir	Börner	2	15	BlauerSpatburgunder2013	2006
2009_O_15_3	2009	O	706.41	2	22.8231	7.09	3.12	9.4	Pinot Noir	Börner	3	15	BlauerSpatburgunder2013	2006
2009_O_15_4	2009	O	648.291	2	22.9076	7.12	3.15	9.29	Pinot Noir	Börner	4	15	BlauerSpatburgunder2013	2006
2009_O_15_5	2009	O	562.821	2	22.0436	7.04	3.27	9.12	Pinot Noir	Börner	5	15	BlauerSpatburgunder2013	2006
2009_O_15_6	2009	O	726.496	2	22.1907	7.01	3.33	9.17	Pinot Noir	Börner	6	15	BlauerSpatburgunder2013	2006
2009_O_15_7	2009	O	670.94	2	21.9596	6.93	3.23	8.94	Pinot Noir	Börner	7	15	BlauerSpatburgunder2013	2006
2009_O_2_3	2009	O	2095.5	1	24.9735	5.205	2.98	6.435	Pinot Noir	Börner	3	2	BlauerSpatburgunder3068242	2006
2009_O_2_4	2009	O	1933	1	24.5769	5.2	2.85	6.07	Pinot Noir	Börner	4	2	BlauerSpatburgunder3068243	2006
2009_O_2_5	2009	O	2275	1	24.609	5	2.84	5.85	Pinot Noir	Börner	5	2	BlauerSpatburgunder3068224	2006
2009_O_2_7	2009	O	1900	1	24.6946	5.15	3.03	6.36	Pinot Noir	Börner	7	2	BlauerSpatburgunder3068215	2006
2009_O_3_1	2009	O	3286	1	25.3704	6.03	3.7	8.46	Pinot Noir	Börner	1	3	BlauerSpatburgunder45712	2006
2009_O_3_2	2009	O	2633	1	25.2522	6.27	3.71	8.88	Pinot Noir	Börner	2	3	BlauerSpatburgunder37-1	2006
2009_O_3_5	2009	O	2683	1	24.502	5.13	3.53	6.85	Pinot Noir	Börner	5	3	BlauerSpatburgunder3141322	2006
2009_O_3_6	2009	O	1875	1	25.0804	4.78	3.29	6.14	Pinot Noir	Börner	6	3	BlauerSpatburgunder3141317	2006
2009_O_3_7	2009	O	1783	1	24.1924	4.87	3.69	6.52	Pinot Noir	Börner	7	3	BlauerSpatburgunder3141315	2006
2009_O_4_3	2009	O	1341	1	23.098	5.16	3.65	6.69	Pinot Noir	Börner	3	4	BlauerSpatburgunder2118638	2006
2009_O_4_4	2009	O	2300	1	23.5857	5.18	3.43	6.55	Pinot Noir	Börner	4	4	BlauerSpatburgunder2118622	2006
2009_O_4_5	2009	O	2573	1	25.6503	5.03	3.42	6.37	Pinot Noir	Börner	5	4	BlauerSpatburgunder2118627	2006
2009_O_4_6	2009	O	1792	1	24.5662	5.11	3.19	6.54	Pinot Noir	Börner	6	4	BlauerSpatburgunder211864	2006
2009_O_4_7	2009	O	2309	1	24.2778	4.84	3.72	6.47	Pinot Noir	Börner	7	4	BlauerSpatburgunder211863	2006
2009_O_5_2	2009	O	2013	1	23.7026	5.19	3.19	6.61	Pinot Noir	Börner	2	5	BlauerSpatburgunder1936038	2006
2009_O_5_3	2009	O	2600	1	23.777	5.09	2.98	6.59	Pinot Noir	Börner	3	5	BlauerSpatburgunder1936022	2006
2009_O_5_4	2009	O	3275	1	24.3418	4.92	2.58	6.07	Pinot Noir	Börner	4	5	BlauerSpatburgunder1936020	2006
2009_O_5_5	2009	O	3583	1	24.8981	4.85	2.86	6.27	Pinot Noir	Börner	5	5	BlauerSpatburgunder193607	2006
2009_O_5_6	2009	O	2267	1	24.3525	4.69	3.67	6.61	Pinot Noir	Börner	6	5	BlauerSpatburgunder193605	2006
2009_O_6_2	2009	O	1017.09	1	23.8409	5.15	3.19	6.63	Pinot Noir	Börner	2	6	BlauerSpatburgunder1716836	2006
2009_O_6_3	2009	O	2442	1	23.926	4.87	2.71	6.02	Pinot Noir	Börner	3	6	BlauerSpatburgunder1716828	2006
2009_O_6_4	2009	O	1150.43	1	23.5114	4.98	3.11	6.61	Pinot Noir	Börner	4	6	BlauerSpatburgunder1716819	2006
2009_O_6_6	2009	O	2450	1	23.8196	4.86	3.35	6.51	Pinot Noir	Börner	6	6	BlauerSpatburgunder171687	2006
2009_O_6_7	2009	O	2150	1	23.2993	4.7	3.77	6.5	Pinot Noir	Börner	7	6	BlauerSpatburgunder171685	2006
2009_O_7_2	2009	O	2175	1	24.7695	4.38	3.19	5.83	Pinot Noir	Börner	2	7	BlauerSpatburgunder4596238	2006
2009_O_7_3	2009	O	3092	1	24.9302	4.56	2.87	5.83	Pinot Noir	Börner	3	7	BlauerSpatburgunder4596228	2006
2009_O_7_4	2009	O	2650	1	24.6197	4.47	3.06	6.04	Pinot Noir	Börner	4	7	BlauerSpatburgunder4596225	2006
2009_O_7_5	2009	O	2217	1	25.1878	4.24	3.27	5.92	Pinot Noir	Börner	5	7	BlauerSpatburgunder4596221	2006
2009_O_7_6	2009	O	3100	1	25.6395	4.42	3.47	6.43	Pinot Noir	Börner	6	7	BlauerSpatburgunder4596213	2006
2009_O_7_7	2009	O	2133	1	25.2737	4.53	3.45	6.25	Pinot Noir	Börner	7	7	BlauerSpatburgunder459626	2006
2009_O_8_2	2009	O	1962	1	24.3952	4.74	2.73	5.99	Pinot Noir	Börner	2	8	BlauerSpatburgunder4580941	2006
2009_O_8_3	2009	O	1817	1	24.4166	4.43	3.2	6.05	Pinot Noir	Börner	3	8	BlauerSpatburgunder4580930	2006
2009_O_8_4	2009	O	1283	1	24.8124	4.33	2.89	5.57	Pinot Noir	Börner	4	8	BlauerSpatburgunder4580921	2006
2009_O_8_5	2009	O	1783	1	24.6732	4.45	3.22	6.02	Pinot Noir	Börner	5	8	BlauerSpatburgunder4580918	2006
2009_O_8_6	2009	O	1800	1	23.7983	4.25	3.43	5.74	Pinot Noir	Börner	6	8	BlauerSpatburgunder4580914	2006
2009_O_8_7	2009	O	1308	1	23.8621	4.52	3.73	6.3	Pinot Noir	Börner	7	8	BlauerSpatburgunder458096	2006
2009_O_9_2	2009	O	2357	1	24.2671	5.1	3.34	6.76	Pinot Noir	Börner	2	9	BlauerSpatburgunder4565825	2006
2009_O_9_3	2009	O	2767	1	24.2564	5.25	3.12	6.78	Pinot Noir	Börner	3	9	BlauerSpatburgunder4565824	2006
2009_O_9_4	2009	O	2342	1	25.2522	4.69	3.31	6.32	Pinot Noir	Börner	4	9	BlauerSpatburgunder4565816	2006
2009_O_9_5	2009	O	2025	1	24.9838	4.35	3.29	5.88	Pinot Noir	Börner	5	9	BlauerSpatburgunder4565810	2006
2009_O_9_6	2009	O	2167	1	24.9517	4.6	3.14	5.91	Pinot Noir	Börner	6	9	BlauerSpatburgunder456586	2006
2009_O_9_7	2009	O	2092	1	24.47	4.67	3.88	6.65	Pinot Noir	Börner	7	9	BlauerSpatburgunder456585	2006
2010_O_1_3	2010	O	729.06	3	21.5193	4.66	5.21	8.18	Pinot Noir	Börner	3	1	BlauerSpatburgunder2958739	2006
2010_O_1_4	2010	O	737.179	2	20.9241	4.77	5.73	8.56	Pinot Noir	Börner	4	1	BlauerSpatburgunder2958733	2006
2010_O_1_5	2010	O	883.333	4	22.1592	4.59	5.21	7.94	Pinot Noir	Börner	5	1	BlauerSpatburgunder2958719	2006
2010_O_1_6	2010	O	958.12	4	20.9658	4.7	5.64	8.12	Pinot Noir	Börner	6	1	BlauerSpatburgunder2958716	2006
2010_O_1_7	2010	O	719.231	4	20.9345	4.8	5.49	8.5	Pinot Noir	Börner	7	1	BlauerSpatburgunder295878	2006
2010_O_10_1	2010	O	886.752	3	20.1967	4.62	5.37	7.96	Pinot Noir	Börner	1	10	BlauerSpatburgunder1607242	2006
2010_O_10_2	2010	O	1082.48	4	20.2485	4.5	5.64	8.08	Pinot Noir	Börner	2	10	BlauerSpatburgunder1607231	2006
2010_O_10_3	2010	O	1267.95	4	20.3004	4.53	5.1	7.5	Pinot Noir	Börner	3	10	BlauerSpatburgunder1607224	2006
2010_O_10_4	2010	O	1289.32	5	20.5495	4.38	5.52	7.73	Pinot Noir	Börner	4	10	BlauerSpatburgunder1607222	2006
2010_O_10_5	2010	O	918.803	4	21.0179	4.62	5.26	7.73	Pinot Noir	Börner	5	10	BlauerSpatburgunder1607221	2006
2010_O_10_6	2010	O	687.179	5	20.6015	4.59	5.63	8.14	Pinot Noir	Börner	6	10	BlauerSpatburgunder1607215	2006
2010_O_10_7	2010	O	733.761	5	20.5599	4.47	5.64	7.92	Pinot Noir	Börner	7	10	BlauerSpatburgunder1607218	2006
2010_O_11_1	2010	O	731.624	3	20.8512	4.77	5.45	7.97	Pinot Noir	Börner	1	11	BlauerSpatburgunder4571739	2006
2010_O_11_2	2010	O	972.222	4	21.6555	4.51	5.23	7.72	Pinot Noir	Börner	2	11	BlauerSpatburgunder4571732	2006
2010_O_11_3	2010	O	973.504	5	21.488	4.56	5.43	7.86	Pinot Noir	Börner	3	11	BlauerSpatburgunder4571726	2006
2010_O_11_4	2010	O	968.803	3	21.9911	4.5	5.2	7.44	Pinot Noir	Börner	4	11	BlauerSpatburgunder4571719	2006
2010_O_11_5	2010	O	829.915	3	21.9071	4.47	5.47	7.61	Pinot Noir	Börner	5	11	BlauerSpatburgunder4571714	2006
2010_O_11_6	2010	O	708.547	4	22.0751	4.64	5.47	7.8	Pinot Noir	Börner	6	11	BlauerSpatburgunder457176	2006
2010_O_11_7	2010	O	826.068	NA	21.624	4.74	5.65	7.98	Pinot Noir	Börner	7	11	BlauerSpatburgunder457171	2006
2010_O_12_1	2010	O	726.496	3	21.2057	4.71	5.08	7.62	Pinot Noir	Börner	1	12	BlauerSpatburgunder4590133	2006
2010_O_12_2	2010	O	845.299	4	21.5507	4.61	5.48	7.7	Pinot Noir	Börner	2	12	BlauerSpatburgunder4590123	2006
2010_O_12_3	2010	O	811.966	6	21.3207	4.74	5.22	7.75	Pinot Noir	Börner	3	12	BlauerSpatburgunder4590125	2006
2010_O_12_4	2010	O	427.35	3	21.6136	4.62	5.03	7.36	Pinot Noir	Börner	4	12	BlauerSpatburgunder4590121	2006
2010_O_12_5	2010	O	883.333	3	21.7603	4.57	5.26	7.52	Pinot Noir	Börner	5	12	BlauerSpatburgunder4590114	2006
2010_O_12_6	2010	O	665.812	4	21.7707	4.68	5.52	7.82	Pinot Noir	Börner	6	12	BlauerSpatburgunder4590110	2006
2010_O_12_7	2010	O	787.179	4	21.8546	4.7	6.08	8.3	Pinot Noir	Börner	7	12	BlauerSpatburgunder459012	2006
2010_O_13_2	2010	O	1190.6	7	19.8344	6.47	7.92	13.04	Pinot Noir	Börner	2	13	BlauerSpatburgunder1831	2006
2010_O_13_3	2010	O	1236.32	8	19.6588	6.94	8	13.6	Pinot Noir	Börner	3	13	BlauerSpatburgunder1825	2006
2010_O_13_4	2010	O	1085.47	10	20.2485	6.54	7.49	12.63	Pinot Noir	Börner	4	13	BlauerSpatburgunder1819	2006
2010_O_13_5	2010	O	936.325	8	20.5703	6.69	8.3	13.47	Pinot Noir	Börner	5	13	BlauerSpatburgunder1813	2006
2010_O_13_6	2010	O	1007.69	6	21.0492	6.41	7.79	12.71	Pinot Noir	Börner	6	13	BlauerSpatburgunder1812	2006
2010_O_13_7	2010	O	953.846	6	21.862	6.225	NA	10.44	Pinot Noir	Börner	7	13	BlauerSpatburgunder183	2006
2010_O_14_2	2010	O	1188.46	12	19.9275	6.31	7.59	12.69	Pinot Noir	Börner	2	14	BlauerSpatburgunder2011	2006
2010_O_14_3	2010	O	1210.68	10	19.9689	6.69	6.88	12.37	Pinot Noir	Börner	3	14	BlauerSpatburgunder205	2006
2010_O_14_4	2010	O	1221.37	NA	20.6743	6.03	6.97	11.72	Pinot Noir	Börner	4	14	BlauerSpatburgunder203	2006
2010_O_14_5	2010	O	712.393	10	20.9241	6.21	7.39	12.38	Pinot Noir	Börner	5	14	BlauerSpatburgunder2017	2006
2010_O_14_6	2010	O	1000.85	NA	21.3102	6.08	7.33	12.25	Pinot Noir	Börner	6	14	BlauerSpatburgunder208	2006
2010_O_14_7	2010	O	833.333	NA	21.2684	6.07	7.52	12.17	Pinot Noir	Börner	7	14	BlauerSpatburgunder207	2006
2010_O_15_2	2010	O	894.872	2	21.1849	8.12	6.42	13.57	Pinot Noir	Börner	2	15	BlauerSpatburgunder2013	2006
2010_O_15_3	2010	O	857.692	2	21.2789	7.83	6.26	13.04	Pinot Noir	Börner	3	15	BlauerSpatburgunder2013	2006
2010_O_15_4	2010	O	669.658	2	21.7078	7.89	5.69	12.71	Pinot Noir	Börner	4	15	BlauerSpatburgunder2013	2006
2010_O_15_5	2010	O	616.239	2	21.2789	7.7	6.09	12.98	Pinot Noir	Börner	5	15	BlauerSpatburgunder2013	2006
2010_O_15_6	2010	O	819.658	2	21.2998	7.68	6.17	12.92	Pinot Noir	Börner	6	15	BlauerSpatburgunder2013	2006
2010_O_15_7	2010	O	675.214	2	21.467	7.4	6.53	12.8	Pinot Noir	Börner	7	15	BlauerSpatburgunder2013	2006
2010_O_2_3	2010	O	801.709	2	21.9911	5.19	5.17	8.76	Pinot Noir	Börner	3	2	BlauerSpatburgunder3068242	2006
2010_O_2_4	2010	O	750	2	22.317	4.91	5.01	8.14	Pinot Noir	Börner	4	2	BlauerSpatburgunder3068243	2006
2010_O_2_5	2010	O	651.709	3	21.9176	4.86	4.8	8.49	Pinot Noir	Börner	5	2	BlauerSpatburgunder3068224	2006
2010_O_2_6	2010	O	705.128	3	21.8861	4.89	5.24	8.66	Pinot Noir	Börner	6	2	BlauerSpatburgunder3068218	2006
2010_O_2_7	2010	O	665.812	4	21.3938	4.81	4.96	8.19	Pinot Noir	Börner	7	2	BlauerSpatburgunder3068215	2006
2010_O_3_1	2010	O	970.513	1	22.7703	5.94	7.78	12.65	Pinot Noir	Börner	1	3	BlauerSpatburgunder45712	2006
2010_O_3_2	2010	O	1260.68	2	22.8654	5.81	7.18	11.84	Pinot Noir	Börner	2	3	BlauerSpatburgunder37-1	2006
2010_O_3_3	2010	O	975.641	2	22.8654	5.83	6.74	11.61	Pinot Noir	Börner	3	3	BlauerSpatburgunder37-2	2006
2010_O_3_4	2010	O	915.385	2	22.2959	4.84	4.92	8.03	Pinot Noir	Börner	4	3	BlauerSpatburgunder3141338	2006
2010_O_3_5	2010	O	1086.32	5	22.3275	4.84	5.13	8.15	Pinot Noir	Börner	5	3	BlauerSpatburgunder3141322	2006
2010_O_3_6	2010	O	982.906	3	21.8546	4.92	5.09	8.39	Pinot Noir	Börner	6	3	BlauerSpatburgunder3141317	2006
2010_O_3_7	2010	O	558.974	4	21.6555	4.93	5.52	8.57	Pinot Noir	Börner	7	3	BlauerSpatburgunder3141315	2006
2010_O_4_3	2010	O	1006.84	2	21.4775	5.16	5.47	8.72	Pinot Noir	Börner	3	4	BlauerSpatburgunder2118638	2006
2010_O_4_4	2010	O	1010.26	3	22.1171	5.19	5.16	8.6	Pinot Noir	Börner	4	4	BlauerSpatburgunder2118622	2006
2010_O_4_5	2010	O	829.915	2	22.8971	4.97	5.15	8.37	Pinot Noir	Börner	5	4	BlauerSpatburgunder2118627	2006
2010_O_4_6	2010	O	555.556	2	21.3625	5.34	5.56	9.23	Pinot Noir	Börner	6	4	BlauerSpatburgunder211864	2006
2010_O_4_7	2010	O	750	3	22.2013	4.95	5.69	8.83	Pinot Noir	Börner	7	4	BlauerSpatburgunder211863	2006
2010_O_5_2	2010	O	773.932	4	21.5193	5.23	5.69	9.03	Pinot Noir	Börner	2	5	BlauerSpatburgunder1936038	2006
2010_O_5_3	2010	O	1125.21	5	21.645	5.33	5.4	8.87	Pinot Noir	Börner	3	5	BlauerSpatburgunder1936022	2006
2010_O_5_5	2010	O	1107.69	3	21.9281	5.12	5.65	8.89	Pinot Noir	Börner	5	5	BlauerSpatburgunder193607	2006
2010_O_5_6	2010	O	897.436	3	21.8441	5.13	5.47	8.82	Pinot Noir	Börner	6	5	BlauerSpatburgunder193605	2006
2010_O_5_7	2010	O	897.436	6	21.9281	5.05	5.85	9.07	Pinot Noir	Börner	7	5	BlauerSpatburgunder193604	2006
2010_O_6_2	2010	O	884.615	3	21.1849	5.4	5.48	9.04	Pinot Noir	Börner	2	6	BlauerSpatburgunder1716836	2006
2010_O_6_3	2010	O	964.957	3	21.2371	5.19	5.59	8.93	Pinot Noir	Börner	3	6	BlauerSpatburgunder1716828	2006
2010_O_6_4	2010	O	1185.9	4	21.5926	5.16	5.37	8.74	Pinot Noir	Börner	4	6	BlauerSpatburgunder1716819	2006
2010_O_6_5	2010	O	1139.74	3	21.6136	5.13	5.59	8.93	Pinot Noir	Börner	5	6	BlauerSpatburgunder1716813	2006
2010_O_6_6	2010	O	1089.74	4	22.0646	5.12	5.47	9.05	Pinot Noir	Börner	6	6	BlauerSpatburgunder171687	2006
2010_O_6_7	2010	O	986.325	4	21.467	5.13	5.94	9.29	Pinot Noir	Börner	7	6	BlauerSpatburgunder171685	2006
2010_O_7_2	2010	O	882.051	4	22.0751	5.1	5.48	8.5	Pinot Noir	Börner	2	7	BlauerSpatburgunder4596238	2006
2010_O_7_4	2010	O	1018.38	6	22.0016	5.35	5.15	8.35	Pinot Noir	Börner	4	7	BlauerSpatburgunder4596225	2006
2010_O_7_5	2010	O	886.752	8	22.3696	5.12	5.47	8.32	Pinot Noir	Börner	5	7	BlauerSpatburgunder4596221	2006
2010_O_7_6	2010	O	844.017	6	22.317	5.02	5.55	8.27	Pinot Noir	Börner	6	7	BlauerSpatburgunder4596213	2006
2010_O_7_7	2010	O	844.017	6	21.8756	5.13	5.67	8.84	Pinot Noir	Börner	7	7	BlauerSpatburgunder459626	2006
2010_O_8_2	2010	O	792.308	4	21.8966	5.23	5.45	8.44	Pinot Noir	Börner	2	8	BlauerSpatburgunder4580941	2006
2010_O_8_3	2010	O	1025.64	5	22.0751	5.27	4.99	8.23	Pinot Noir	Börner	3	8	BlauerSpatburgunder4580930	2006
2010_O_8_4	2010	O	986.325	6	22.0646	5.12	5.22	8.34	Pinot Noir	Börner	4	8	BlauerSpatburgunder4580921	2006
2010_O_8_5	2010	O	829.915	4	22.2538	5.26	5.4	8.6	Pinot Noir	Börner	5	8	BlauerSpatburgunder4580918	2006
2010_O_8_6	2010	O	784.615	6	22.1487	5.08	5.42	8.32	Pinot Noir	Börner	6	8	BlauerSpatburgunder4580914	2006
2010_O_8_7	2010	O	740.598	5	21.9596	5.21	5.42	8.59	Pinot Noir	Börner	7	8	BlauerSpatburgunder458096	2006
2010_O_9_2	2010	O	1059.4	7	21.6974	4.97	5.56	8.66	Pinot Noir	Börner	2	9	BlauerSpatburgunder4565825	2006
2010_O_9_3	2010	O	1093.16	5	21.9071	4.89	5.32	8.15	Pinot Noir	Börner	3	9	BlauerSpatburgunder4565824	2006
2010_O_9_4	2010	O	915.385	4	22.8548	4.49	5.57	8.04	Pinot Noir	Börner	4	9	BlauerSpatburgunder4565816	2006
2010_O_9_5	2010	O	740.598	5	22.1802	4.63	5.26	7.98	Pinot Noir	Börner	5	9	BlauerSpatburgunder4565810	2006
2010_O_9_6	2010	O	769.231	8	22.6015	4.53	5.47	7.95	Pinot Noir	Börner	6	9	BlauerSpatburgunder456586	2006
2011_O_1_3	2011	O	1555.56	3	23.5645	3.52	3.31	6.25	Pinot Noir	Börner	3	1	BlauerSpatburgunder2958739	2006
2011_O_1_4	2011	O	1002.14	2	22.6437	3.33	3.36	6.13	Pinot Noir	Börner	4	1	BlauerSpatburgunder2958733	2006
2011_O_1_5	2011	O	1802.56	3	23.3311	2.89	3.45	6.16	Pinot Noir	Börner	5	1	BlauerSpatburgunder2958719	2006
2011_O_1_6	2011	O	1961.11	4	23.6282	2.84	3.51	6.42	Pinot Noir	Börner	6	1	BlauerSpatburgunder2958716	2006
2011_O_1_7	2011	O	1616.67	2	23.0663	3.46	3.16	6.3	Pinot Noir	Börner	7	1	BlauerSpatburgunder295878	2006
2011_O_10_1	2011	O	1049.57	3	24.2884	3.54	3.71	6.69	Pinot Noir	Börner	1	10	BlauerSpatburgunder1607242	2006
2011_O_10_2	2011	O	1438.89	3	22.8337	3.47	3.26	6.43	Pinot Noir	Börner	2	10	BlauerSpatburgunder1607231	2006
2011_O_10_3	2011	O	1590.6	2	22.6964	3.7	3.51	6.32	Pinot Noir	Börner	3	10	BlauerSpatburgunder1607224	2006
2011_O_10_4	2011	O	1502.99	2	23.4053	3.46	3.39	5.94	Pinot Noir	Börner	4	10	BlauerSpatburgunder1607222	2006
2011_O_10_5	2011	O	1605.98	5	23.3523	3.09	3.54	6.44	Pinot Noir	Börner	5	10	BlauerSpatburgunder1607221	2006
2011_O_10_6	2011	O	1645.3	3	23.3417	3.06	3.64	6.52	Pinot Noir	Börner	6	10	BlauerSpatburgunder1607215	2006
2011_O_10_7	2011	O	1470.94	6	23.151	3.57	3.86	6.49	Pinot Noir	Börner	7	10	BlauerSpatburgunder1607218	2006
2011_O_11_1	2011	O	1143.16	2	23.5857	3.7	3.55	6.45	Pinot Noir	Börner	1	11	BlauerSpatburgunder4571739	2006
2011_O_11_2	2011	O	1358.12	2	23.777	2.87	3.32	6.23	Pinot Noir	Börner	2	11	BlauerSpatburgunder4571732	2006
2011_O_11_3	2011	O	1756.84	2	23.7877	3.63	3.35	6.24	Pinot Noir	Börner	3	11	BlauerSpatburgunder4571726	2006
2011_O_11_5	2011	O	1438.89	5	24.5234	2.85	3.35	6.13	Pinot Noir	Börner	5	11	BlauerSpatburgunder4571714	2006
2011_O_11_6	2011	O	1608.55	6	24.4059	2.94	3.81	6.61	Pinot Noir	Börner	6	11	BlauerSpatburgunder457176	2006
2011_O_11_7	2011	O	1417.52	8	24.716	3.22	3.95	6.31	Pinot Noir	Börner	7	11	BlauerSpatburgunder457171	2006
2011_O_12_1	2011	O	1175.21	2	23.692	3.38	3.45	6.01	Pinot Noir	Börner	1	12	BlauerSpatburgunder4590133	2006
2011_O_12_2	2011	O	1547.86	3	23.5326	2.86	3.53	6.53	Pinot Noir	Börner	2	12	BlauerSpatburgunder4590123	2006
2011_O_12_3	2011	O	1429.06	2	22.8759	3.46	3.6	5.98	Pinot Noir	Börner	3	12	BlauerSpatburgunder4590125	2006
2011_O_12_4	2011	O	1386.75	3	22.4855	3.18	3.53	5.9	Pinot Noir	Börner	4	12	BlauerSpatburgunder4590121	2006
2011_O_12_5	2011	O	1481.62	3	23.692	3.01	3.6	6.56	Pinot Noir	Börner	5	12	BlauerSpatburgunder4590114	2006
2011_O_12_6	2011	O	1420.94	6	23.6495	3.16	3.59	6.55	Pinot Noir	Börner	6	12	BlauerSpatburgunder4590110	2006
2011_O_12_7	2011	O	1524.36	6	24.6197	3.34	4.13	6.71	Pinot Noir	Börner	7	12	BlauerSpatburgunder459012	2006
2011_O_15_2	2011	O	1326.07	3	22.1908	5.665	3.895	8.93	Pinot Noir	Börner	2	15	BlauerSpatburgunder2013	2006
2011_O_15_4	2011	O	1111.11	4	22.8231	6.05	3.69	8.96	Pinot Noir	Börner	4	15	BlauerSpatburgunder2013	2006
2011_O_15_5	2011	O	1549.15	6	22.6964	5.9	3.68	8.74	Pinot Noir	Börner	5	15	BlauerSpatburgunder2013	2006
2011_O_15_6	2011	O	1173.08	6	22.7386	5.8	4	9.08	Pinot Noir	Börner	6	15	BlauerSpatburgunder2013	2006
2011_O_15_7	2011	O	1102.56	NA	23.1404	5.73	4.41	9.32	Pinot Noir	Börner	7	15	BlauerSpatburgunder2013	2006
2011_O_2_3	2011	O	1246.58	2	22.2749	3.68	3.35	6.09	Pinot Noir	Börner	3	2	BlauerSpatburgunder3068242	2006
2011_O_2_4	2011	O	1567.09	2	22.2538	3.46	3.24	6.07	Pinot Noir	Börner	4	2	BlauerSpatburgunder3068243	2006
2011_O_2_5	2011	O	1631.2	2	23.2781	3.09	3.03	6.16	Pinot Noir	Börner	5	2	BlauerSpatburgunder3068224	2006
2011_O_2_6	2011	O	1353.42	2	23.7345	3.16	3.7	6.44	Pinot Noir	Börner	6	2	BlauerSpatburgunder3068218	2006
2011_O_2_7	2011	O	1217.95	1	23.3311	3.7	3.35	6.3	Pinot Noir	Börner	7	2	BlauerSpatburgunder3068215	2006
2011_O_3_4	2011	O	1342.74	2	22.802	2.81	3.36	6.15	Pinot Noir	Börner	4	3	BlauerSpatburgunder3141338	2006
2011_O_3_5	2011	O	1456.41	2	23.5645	3.28	3.27	6.28	Pinot Noir	Börner	5	3	BlauerSpatburgunder3141322	2006
2011_O_3_6	2011	O	1392.31	3	23.607	3.1	3.76	6.71	Pinot Noir	Börner	6	3	BlauerSpatburgunder3141317	2006
2011_O_3_7	2011	O	1271.37	2	24.2991	3.6	3.78	6.36	Pinot Noir	Börner	7	3	BlauerSpatburgunder3141315	2006
2011_O_4_3	2011	O	1400.85	2	23.024	4.22	3.59	7.24	Pinot Noir	Börner	3	4	BlauerSpatburgunder2118638	2006
2011_O_4_4	2011	O	1379.06	2	23.0028	4.16	3.64	7.17	Pinot Noir	Börner	4	4	BlauerSpatburgunder2118622	2006
2011_O_4_5	2011	O	1506.41	3	24.1284	3.7	3.42	6.14	Pinot Noir	Börner	5	4	BlauerSpatburgunder2118627	2006
2011_O_4_6	2011	O	1114.53	2	23.1616	3.16	3.58	6.57	Pinot Noir	Börner	6	4	BlauerSpatburgunder211864	2006
2011_O_4_7	2011	O	1488.03	2	24.2778	3.59	3.65	6.7	Pinot Noir	Börner	7	4	BlauerSpatburgunder211863	2006
2011_O_5_2	2011	O	1143.16	3	23.4796	4.21	3.51	7.23	Pinot Noir	Börner	2	5	BlauerSpatburgunder1936038	2006
2011_O_5_3	2011	O	1802.14	4	22.8126	4.41	3.4	7.08	Pinot Noir	Börner	3	5	BlauerSpatburgunder1936022	2006
2011_O_5_4	2011	O	1538.46	3	23.3417	4.41	3.32	6.97	Pinot Noir	Börner	4	5	BlauerSpatburgunder1936020	2006
2011_O_5_5	2011	O	1524.36	3	23.3841	2.95	3.49	6.32	Pinot Noir	Börner	5	5	BlauerSpatburgunder193607	2006
2011_O_5_6	2011	O	1442.31	4	23.2675	2.98	3.64	6.46	Pinot Noir	Börner	6	5	BlauerSpatburgunder193605	2006
2011_O_5_7	2011	O	1474.36	3	22.7809	3.5	3.46	6.14	Pinot Noir	Börner	7	5	BlauerSpatburgunder193604	2006
2011_O_6_2	2011	O	1572.65	2	23.4371	3.7	3.78	6.91	Pinot Noir	Börner	2	6	BlauerSpatburgunder1716836	2006
2011_O_6_3	2011	O	1652.56	3	22.2433	4.71	3.62	7.5	Pinot Noir	Börner	3	6	BlauerSpatburgunder1716828	2006
2011_O_6_4	2011	O	1776.92	3	22.5487	4.45	3.62	7.24	Pinot Noir	Börner	4	6	BlauerSpatburgunder1716819	2006
2011_O_6_5	2011	O	1748.72	3	22.707	3.56	3.16	6.58	Pinot Noir	Börner	5	6	BlauerSpatburgunder1716813	2006
2011_O_6_6	2011	O	1581.2	4	23.024	3.43	3.52	6.68	Pinot Noir	Börner	6	6	BlauerSpatburgunder171687	2006
2011_O_6_7	2011	O	1573.93	2	21.8441	3.63	3.6	6.24	Pinot Noir	Börner	7	6	BlauerSpatburgunder171685	2006
2011_O_7_2	2011	O	1572.65	2	23.7026	4.05	3.67	6.97	Pinot Noir	Börner	2	7	BlauerSpatburgunder4596238	2006
2011_O_7_3	2011	O	1678.21	2	23.4371	4.02	3.74	6.95	Pinot Noir	Börner	3	7	BlauerSpatburgunder4596228	2006
2011_O_7_4	2011	O	1605.98	3	23.4902	3.99	3.53	6.79	Pinot Noir	Börner	4	7	BlauerSpatburgunder4596225	2006
2011_O_7_5	2011	O	1477.78	4	24.2564	3.58	3.44	6.16	Pinot Noir	Börner	5	7	BlauerSpatburgunder4596221	2006
2011_O_7_6	2011	O	1506.41	5	24.4272	3.59	3.6	6.35	Pinot Noir	Börner	6	7	BlauerSpatburgunder4596213	2006
2011_O_7_7	2011	O	1538.46	2	24.0858	3.68	3.76	6.71	Pinot Noir	Börner	7	7	BlauerSpatburgunder459626	2006
2011_O_8_2	2011	O	1544.87	2	23.6601	3.98	3.79	6.9	Pinot Noir	Börner	2	8	BlauerSpatburgunder4580941	2006
2011_O_8_4	2011	O	1392.31	3	23.5964	4.17	3.47	6.93	Pinot Noir	Börner	4	8	BlauerSpatburgunder4580921	2006
2011_O_8_5	2011	O	1442.31	4	24.0005	2.77	3.64	6.4	Pinot Noir	Börner	5	8	BlauerSpatburgunder4580918	2006
2011_O_8_6	2011	O	1363.25	5	23.9473	3.64	3.58	6.18	Pinot Noir	Börner	6	8	BlauerSpatburgunder4580914	2006
2011_O_8_7	2011	O	1399.57	3	24.5555	3.5	3.82	6.35	Pinot Noir	Börner	7	8	BlauerSpatburgunder458096	2006
2011_O_9_2	2011	O	1584.62	2	23.1404	4.3	3.58	7.06	Pinot Noir	Börner	2	9	BlauerSpatburgunder4565825	2006
2011_O_9_3	2011	O	1581.2	3	23.4477	4.14	3.54	6.75	Pinot Noir	Börner	3	9	BlauerSpatburgunder4565824	2006
2011_O_9_4	2011	O	1513.68	3	23.7558	4.14	3.57	6.79	Pinot Noir	Börner	4	9	BlauerSpatburgunder4565816	2006
2011_O_9_5	2011	O	1872.65	5	23.3205	2.95	3.42	6.39	Pinot Noir	Börner	5	9	BlauerSpatburgunder4565810	2006
2011_O_9_6	2011	O	1456.41	4	23.8409	2.93	3.33	6.15	Pinot Noir	Börner	6	9	BlauerSpatburgunder456586	2006
2011_O_9_7	2011	O	1567.09	6	24.2031	3.55	3.9	6.58	Pinot Noir	Börner	7	9	BlauerSpatburgunder456585	2006
2012_E_10_11	2012	E	669.658	1	22.8235	5.08	4.2	8.41	Pinot Noir	Börner	11	10	BlauerSpatburgunder4102	2009
2012_E_10_12	2012	E	1167.95	2	22.7059	4.73	4.63	8.59	Pinot Noir	Börner	12	10	BlauerSpatburgunder4101	2009
2012_E_10_14	2012	E	341.88	1	23.7412	4.46	4.21	7.43	Pinot Noir	Börner	14	10	BlauerSpatburgunder4099	2009
2012_E_10_15	2012	E	1153.85	1	23.6	4.61	3.87	7.5	Pinot Noir	Börner	15	10	BlauerSpatburgunder4098	2009
2012_E_10_16	2012	E	982.906	1	23.3647	5	4.33	8.48	Pinot Noir	Börner	16	10	BlauerSpatburgunder4097	2009
2012_E_10_3	2012	E	1296.15	1	23.9294	5.23	4.76	9.23	Pinot Noir	Börner	3	10	BlauerSpatburgunder4111	2009
2012_E_10_4	2012	E	669.658	1	23.5294	5.57	4.78	9.36	Pinot Noir	Börner	4	10	BlauerSpatburgunder4110	2009
2012_E_10_5	2012	E	997.009	1	23.6	5.32	4.45	8.86	Pinot Noir	Börner	5	10	BlauerSpatburgunder4109	2009
2012_E_10_6	2012	E	868.803	2	22.6118	4.73	4.56	8.65	Pinot Noir	Börner	6	10	BlauerSpatburgunder4108	2009
2012_E_10_7	2012	E	1082.48	2	21.9059	5.21	3.58	8.25	Pinot Noir	Börner	7	10	BlauerSpatburgunder4107	2009
2012_E_10_8	2012	E	1182.48	2	22.9176	5.08	3.87	8.5	Pinot Noir	Börner	8	10	BlauerSpatburgunder4105	2009
2012_E_11_10	2012	E	1068.38	1	23.6941	4.37	3.99	7.61	Pinot Noir	Börner	10	11	BlauerSpatburgunder20-15	2009
2012_E_11_11	2012	E	1225.21	1	21.2941	5.01	3.99	8.32	Pinot Noir	Börner	11	11	BlauerSpatburgunder20-15	2009
2012_E_11_12	2012	E	968.803	1	23.3647	5.84	4.84	9.99	Pinot Noir	Börner	12	11	BlauerSpatburgunder20-13	2009
2012_E_11_13	2012	E	1011.54	1	23.8118	4.73	4.31	8.07	Pinot Noir	Börner	13	11	BlauerSpatburgunder4118	2009
2012_E_11_14	2012	E	1367.52	1	23.4118	4.03	3.59	6.63	Pinot Noir	Börner	14	11	BlauerSpatburgunder4116	2009
2012_E_11_15	2012	E	854.701	1	23.3882	4.7	3.94	7.54	Pinot Noir	Börner	15	11	BlauerSpatburgunder4115	2009
2012_E_11_16	2012	E	448.718	1	23.7176	4.5	4.27	7.63	Pinot Noir	Börner	16	11	BlauerSpatburgunder4113	2009
2012_E_8_2	2012	E	982.906	2	23.9765	4.92	4.11	8.05	Pinot Noir	Börner	2	8	BlauerSpatburgunder9_18Changins	2009
2012_E_8_3	2012	E	982.906	2	23.6941	4.96	4.64	8.7	Pinot Noir	Börner	3	8	BlauerSpatburgunder406	2009
2012_E_8_4	2012	E	1438.89	2	22.1647	5.42	4.06	8.54	Pinot Noir	Börner	4	8	BlauerSpatburgunder405	2009
2012_E_8_5	2012	E	1552.56	2	22.8941	4.49	3.76	7.36	Pinot Noir	Börner	5	8	BlauerSpatburgunder404	2009
2012_E_8_6	2012	E	1396.15	2	22.4235	4.69	4.27	8.24	Pinot Noir	Börner	6	8	BlauerSpatburgunder403	2009
2012_E_8_7	2012	E	1210.68	2	22.8941	4.5	4.13	7.64	Pinot Noir	Börner	7	8	BlauerSpatburgunder402	2009
2012_E_8_8	2012	E	1567.09	2	22.8471	4.47	3.69	7.25	Pinot Noir	Börner	8	8	BlauerSpatburgunder401	2009
2012_E_9_11	2012	E	755.128	1	23.4353	4.48	4.02	7.44	Pinot Noir	Börner	11	9	BlauerSpatburgunder4086	2009
2012_E_9_12	2012	E	726.496	1	23.2235	4.64	3.93	7.65	Pinot Noir	Börner	12	9	BlauerSpatburgunder4085	2009
2012_E_9_13	2012	E	968.803	2	23.5059	5.67	4.31	9.22	Pinot Noir	Börner	13	9	BlauerSpatburgunder2026	2009
2012_E_9_14	2012	E	655.128	1	23.5059	4.97	3.8	7.93	Pinot Noir	Börner	14	9	BlauerSpatburgunder777INRA	2009
2012_E_9_15	2012	E	1495.73	1	22.2824	4.84	4.03	8.38	Pinot Noir	Börner	15	9	BlauerSpatburgunder115INRA	2009
2012_E_9_2	2012	E	740.598	2	23.1059	4.64	4.18	7.95	Pinot Noir	Börner	2	9	BlauerSpatburgunder4096	2009
2012_E_9_3	2012	E	626.923	1	23.4824	4.41	4.21	7.81	Pinot Noir	Börner	3	9	BlauerSpatburgunder4095	2009
2012_E_9_4	2012	E	1424.36	2	22.6824	5.04	5.13	9.56	Pinot Noir	Börner	4	9	BlauerSpatburgunder4094	2009
2012_E_9_5	2012	E	840.598	2	23.4353	4.48	3.97	7.55	Pinot Noir	Börner	5	9	BlauerSpatburgunder4093	2009
2012_E_9_6	2012	E	769.231	1	23.2706	4.63	3.93	7.73	Pinot Noir	Börner	6	9	BlauerSpatburgunder4092	2009
2012_E_9_7	2012	E	797.863	1	23.2471	4.48	3.86	7.56	Pinot Noir	Börner	7	9	BlauerSpatburgunder4090	2009
2012_E_9_8	2012	E	997.009	2	23.2235	5.01	3.76	8.05	Pinot Noir	Börner	8	9	BlauerSpatburgunder4089	2009
2012_E_9_9	2012	E	1210.68	1	23.2706	5.09	4.49	8.95	Pinot Noir	Börner	9	9	BlauerSpatburgunder4088	2009
2012_O_1_3	2012	O	1248.29	1	22.2824	4.3	2	6.25	Pinot Noir	Börner	3	1	BlauerSpatburgunder2958739	2006
2012_O_1_4	2012	O	932.479	1	22.2353	4.34	1.85	6.05	Pinot Noir	Börner	4	1	BlauerSpatburgunder2958733	2006
2012_O_1_5	2012	O	1157.26	1	22.4706	4.12	1.69	5.78	Pinot Noir	Börner	5	1	BlauerSpatburgunder2958719	2006
2012_O_1_6	2012	O	1196.58	1	22.7059	4	2.26	5.93	Pinot Noir	Börner	6	1	BlauerSpatburgunder2958716	2006
2012_O_1_7	2012	O	1153.85	1	22.6824	3.91	2.5	6.09	Pinot Noir	Börner	7	1	BlauerSpatburgunder295878	2006
2012_O_10_1	2012	O	1047.01	1	23.2235	3.96	2.88	6.26	Pinot Noir	Börner	1	10	BlauerSpatburgunder1607242	2006
2012_O_10_2	2012	O	1452.99	1	22.3529	4.19	2.66	6.42	Pinot Noir	Börner	2	10	BlauerSpatburgunder1607231	2006
2012_O_10_3	2012	O	1358.12	1	22	4.3	2.54	6.43	Pinot Noir	Börner	3	10	BlauerSpatburgunder1607224	2006
2012_O_10_4	2012	O	1079.06	1	22.7059	4.33	2.41	6.29	Pinot Noir	Börner	4	10	BlauerSpatburgunder1607222	2006
2012_O_10_5	2012	O	1203.85	1	22.6588	4.04	2.45	6.1	Pinot Noir	Börner	5	10	BlauerSpatburgunder1607221	2006
2012_O_10_6	2012	O	1267.95	1	22.4235	4.36	2.75	6.63	Pinot Noir	Börner	6	10	BlauerSpatburgunder1607215	2006
2012_O_10_7	2012	O	1064.96	1	23.0588	4.17	3.09	6.59	Pinot Noir	Börner	7	10	BlauerSpatburgunder1607218	2006
2012_O_11_1	2012	O	1127.35	1	23.0353	4.31	2.74	6.56	Pinot Noir	Börner	1	11	BlauerSpatburgunder4571739	2006
2012_O_11_2	2012	O	1172.65	1	22.8941	4.26	2.59	6.35	Pinot Noir	Börner	2	11	BlauerSpatburgunder4571732	2006
2012_O_11_3	2012	O	916.239	1	22.7294	4.3	2.7	6.57	Pinot Noir	Börner	3	11	BlauerSpatburgunder4571726	2006
2012_O_11_4	2012	O	1054.27	1	22.8941	4.46	2.3	6.27	Pinot Noir	Börner	4	11	BlauerSpatburgunder4571719	2006
2012_O_11_5	2012	O	1196.58	1	22.9412	4.02	2.11	5.82	Pinot Noir	Börner	5	11	BlauerSpatburgunder4571714	2006
2012_O_11_6	2012	O	1285.47	1	23.3882	4.23	2.52	6.18	Pinot Noir	Börner	6	11	BlauerSpatburgunder457176	2006
2012_O_11_7	2012	O	1100.43	1	23.2235	4.44	2.76	6.46	Pinot Noir	Börner	7	11	BlauerSpatburgunder457171	2006
2012_O_12_1	2012	O	1094.87	1	23.0118	4.35	2.45	6.3	Pinot Noir	Börner	1	12	BlauerSpatburgunder4590133	2006
2012_O_12_2	2012	O	864.103	1	23.0118	4.55	2.51	6.49	Pinot Noir	Börner	2	12	BlauerSpatburgunder4590123	2006
2012_O_12_3	2012	O	1073.08	1	23.0588	4.72	2.18	6.41	Pinot Noir	Börner	3	12	BlauerSpatburgunder4590125	2006
2012_O_12_4	2012	O	1071.79	1	21.6235	4.55	1.93	6.04	Pinot Noir	Börner	4	12	BlauerSpatburgunder4590121	2006
2012_O_12_5	2012	O	1043.59	1	23.2471	4.69	2.06	6.15	Pinot Noir	Börner	5	12	BlauerSpatburgunder4590114	2006
2012_O_12_6	2012	O	1000.85	1	23.4824	4.77	2.48	6.51	Pinot Noir	Börner	6	12	BlauerSpatburgunder4590110	2006
2012_O_12_7	2012	O	915.385	1	23.6	4.74	2.57	6.51	Pinot Noir	Börner	7	12	BlauerSpatburgunder459012	2006
2012_O_13_2	2012	O	1615.38	1	20.5647	5.84	4.91	10.46	Pinot Noir	Börner	2	13	BlauerSpatburgunder1831	2006
2012_O_13_3	2012	O	1487.18	2	20.4235	5.73	4.94	10.34	Pinot Noir	Börner	3	13	BlauerSpatburgunder1825	2006
2012_O_13_4	2012	O	1381.62	1	20.9647	5.11	4.44	9.34	Pinot Noir	Börner	4	13	BlauerSpatburgunder1819	2006
2012_O_13_5	2012	O	1752.14	1	21.0588	5.7	4.97	10.18	Pinot Noir	Börner	5	13	BlauerSpatburgunder1813	2006
2012_O_13_6	2012	O	1563.25	2	20.9412	5.58	4.89	10.03	Pinot Noir	Börner	6	13	BlauerSpatburgunder1812	2006
2012_O_13_7	2012	O	1734.19	2	20.8706	5.71	5.24	10.34	Pinot Noir	Börner	7	13	BlauerSpatburgunder183	2006
2012_O_14_2	2012	O	1410.26	1	21.5765	5.57	4.39	9.5	Pinot Noir	Börner	2	14	BlauerSpatburgunder2011	2006
2012_O_14_3	2012	O	1270.51	1	20.9176	4.98	4.31	9.08	Pinot Noir	Börner	3	14	BlauerSpatburgunder205	2006
2012_O_14_4	2012	O	1267.95	1	21.7412	5.05	4.28	8.93	Pinot Noir	Börner	4	14	BlauerSpatburgunder203	2006
2012_O_14_5	2012	O	1608.55	1	21.7882	5.4	4.84	9.72	Pinot Noir	Börner	5	14	BlauerSpatburgunder2017	2006
2012_O_14_6	2012	O	1502.99	1	21.4588	5.31	4.46	9.22	Pinot Noir	Börner	6	14	BlauerSpatburgunder208	2006
2012_O_14_7	2012	O	1535.04	1	21.8588	5.29	4.89	9.58	Pinot Noir	Börner	7	14	BlauerSpatburgunder207	2006
2012_O_15_2	2012	O	978.632	1	22.2588	6.38	4.83	10.58	Pinot Noir	Börner	2	15	BlauerSpatburgunder2013	2006
2012_O_15_3	2012	O	790.598	1	22.1647	6.5	4.84	10.86	Pinot Noir	Börner	3	15	BlauerSpatburgunder2013	2006
2012_O_15_4	2012	O	755.128	1	22.1882	6.23	4.31	10.05	Pinot Noir	Börner	4	15	BlauerSpatburgunder2013	2006
2012_O_15_5	2012	O	808.547	1	22.5412	6.17	4.55	10.12	Pinot Noir	Börner	5	15	BlauerSpatburgunder2013	2006
2012_O_15_6	2012	O	901.282	1	23.2235	6.18	4.76	10.16	Pinot Noir	Börner	6	15	BlauerSpatburgunder2013	2006
2012_O_15_7	2012	O	1179.49	1	22.9882	6.49	4.39	10.17	Pinot Noir	Börner	7	15	BlauerSpatburgunder2013	2006
2012_O_2_3	2012	O	1361.54	1	21.7412	4.15	1.73	5.85	Pinot Noir	Börner	3	2	BlauerSpatburgunder3068242	2006
2012_O_2_4	2012	O	1086.32	1	22.3529	4.06	1.79	5.8	Pinot Noir	Börner	4	2	BlauerSpatburgunder3068243	2006
2012_O_2_5	2012	O	963.675	1	22.3765	3.99	1.86	5.83	Pinot Noir	Börner	5	2	BlauerSpatburgunder3068224	2006
2012_O_2_6	2012	O	1097.01	1	22.8706	3.84	2.4	6.03	Pinot Noir	Börner	6	2	BlauerSpatburgunder3068218	2006
2012_O_2_7	2012	O	1082.48	1	22.8706	3.95	2.44	6.1	Pinot Noir	Börner	7	2	BlauerSpatburgunder3068215	2006
2012_O_3_1	2012	O	1057.69	1	22.4706	5.84	3.32	9.16	Pinot Noir	Börner	1	3	BlauerSpatburgunder45712	2006
2012_O_3_2	2012	O	1111.11	1	22.5882	5.8	3.29	9.09	Pinot Noir	Börner	2	3	BlauerSpatburgunder37-1	2006
2012_O_3_3	2012	O	1004.27	1	22.4	5.77	3.4	9.06	Pinot Noir	Börner	3	3	BlauerSpatburgunder37-2	2006
2012_O_3_4	2012	O	1111.11	1	22.4471	4.02	1.58	5.51	Pinot Noir	Börner	4	3	BlauerSpatburgunder3141338	2006
2012_O_3_5	2012	O	1114.53	1	22.0941	4.25	1.43	5.61	Pinot Noir	Börner	5	3	BlauerSpatburgunder3141322	2006
2012_O_3_6	2012	O	1235.9	1	21.9765	3.94	2.49	6.2	Pinot Noir	Börner	6	3	BlauerSpatburgunder3141317	2006
2012_O_3_7	2012	O	1103.42	1	22.8706	3.94	2.8	6.33	Pinot Noir	Börner	7	3	BlauerSpatburgunder3141315	2006
2012_O_4_3	2012	O	1255.56	1	22.0235	4.08	1.82	5.83	Pinot Noir	Börner	3	4	BlauerSpatburgunder2118638	2006
2012_O_4_4	2012	O	1122.65	1	22.4706	3.91	1.58	5.4	Pinot Noir	Börner	4	4	BlauerSpatburgunder2118622	2006
2012_O_4_5	2012	O	1153.85	1	22.7529	3.87	1.59	5.37	Pinot Noir	Börner	5	4	BlauerSpatburgunder2118627	2006
2012_O_4_6	2012	O	890.171	1	22.8	3.85	2.51	6.03	Pinot Noir	Börner	6	4	BlauerSpatburgunder211864	2006
2012_O_4_7	2012	O	1208.12	1	23.1294	4.12	2.57	6.15	Pinot Noir	Börner	7	4	BlauerSpatburgunder211863	2006
2012_O_5_2	2012	O	1063.68	1	22.3765	4.52	1.76	6.02	Pinot Noir	Börner	2	5	BlauerSpatburgunder1936038	2006
2012_O_5_3	2012	O	1150.43	1	22.2353	4.38	1.64	5.9	Pinot Noir	Börner	3	5	BlauerSpatburgunder1936022	2006
2012_O_5_4	2012	O	1114.53	1	22.3059	4.31	1.65	5.83	Pinot Noir	Börner	4	5	BlauerSpatburgunder1936020	2006
2012_O_5_5	2012	O	1335.47	1	22.6353	3.98	2.24	5.78	Pinot Noir	Börner	5	5	BlauerSpatburgunder193607	2006
2012_O_5_6	2012	O	1271.37	1	22.7765	3.88	2.23	5.83	Pinot Noir	Börner	6	5	BlauerSpatburgunder193605	2006
2012_O_5_7	2012	O	1246.58	1	22.7294	3.91	2.29	5.85	Pinot Noir	Börner	7	5	BlauerSpatburgunder193604	2006
2012_O_6_2	2012	O	1183.76	1	22.0941	3.33	3	6.04	Pinot Noir	Börner	2	6	BlauerSpatburgunder1716836	2006
2012_O_6_3	2012	O	1300	1	21.9059	3.37	2.78	5.88	Pinot Noir	Börner	3	6	BlauerSpatburgunder1716828	2006
2012_O_6_4	2012	O	1445.73	1	22.0471	3.47	2.79	5.99	Pinot Noir	Börner	4	6	BlauerSpatburgunder1716819	2006
2012_O_6_5	2012	O	1207.26	1	21.7882	4.6	1.51	5.96	Pinot Noir	Börner	5	6	BlauerSpatburgunder1716813	2006
2012_O_6_6	2012	O	1452.99	1	21.8824	3.58	3.02	6.16	Pinot Noir	Börner	6	6	BlauerSpatburgunder171687	2006
2012_O_6_7	2012	O	1089.74	1	22.8706	3.47	3.2	6.14	Pinot Noir	Börner	7	6	BlauerSpatburgunder171685	2006
2012_O_7_2	2012	O	1100.43	1	22.6353	3.92	2.86	6.3	Pinot Noir	Börner	2	7	BlauerSpatburgunder4596238	2006
2012_O_7_3	2012	O	1332.05	1	22.4	3.65	2.74	6	Pinot Noir	Börner	3	7	BlauerSpatburgunder4596228	2006
2012_O_7_4	2012	O	1460.26	1	22.6353	3.39	2.68	5.67	Pinot Noir	Börner	4	7	BlauerSpatburgunder4596225	2006
2012_O_7_5	2012	O	1099.57	1	23.1059	4	2.17	5.7	Pinot Noir	Börner	5	7	BlauerSpatburgunder4596221	2006
2012_O_7_6	2012	O	1338.89	1	22.8941	3.99	2.76	6.17	Pinot Noir	Börner	6	7	BlauerSpatburgunder4596213	2006
2012_O_7_7	2012	O	1200.85	1	23.1294	3.6	2.96	5.9	Pinot Noir	Börner	7	7	BlauerSpatburgunder459626	2006
2012_O_8_2	2012	O	1144.02	1	22.7765	3.83	2.81	6.07	Pinot Noir	Börner	2	8	BlauerSpatburgunder4580941	2006
2012_O_8_3	2012	O	1203.85	1	22.6824	4.03	2.63	6.11	Pinot Noir	Börner	3	8	BlauerSpatburgunder4580930	2006
2012_O_8_4	2012	O	1235.9	1	23.0353	3.84	2.73	6.01	Pinot Noir	Börner	4	8	BlauerSpatburgunder4580921	2006
2012_O_8_5	2012	O	1032.91	1	23.2471	3.93	2.71	6.06	Pinot Noir	Börner	5	8	BlauerSpatburgunder4580918	2006
2012_O_8_6	2012	O	1396.15	1	22.6824	3.84	2.94	6.13	Pinot Noir	Börner	6	8	BlauerSpatburgunder4580914	2006
2012_O_8_7	2012	O	1150.43	1	23.0353	3.69	2.83	5.89	Pinot Noir	Börner	7	8	BlauerSpatburgunder458096	2006
2012_O_9_2	2012	O	1172.22	1	22.8706	4.14	2.89	6.49	Pinot Noir	Börner	2	9	BlauerSpatburgunder4565825	2006
2012_O_9_3	2012	O	1257.26	1	23.0824	4.25	2.65	6.39	Pinot Noir	Börner	3	9	BlauerSpatburgunder4565824	2006
2012_O_9_4	2012	O	1132.48	1	22.9176	4.08	2.71	6.27	Pinot Noir	Börner	4	9	BlauerSpatburgunder4565816	2006
2012_O_9_5	2012	O	961.538	1	23.1529	4.06	2.52	5.99	Pinot Noir	Börner	5	9	BlauerSpatburgunder4565810	2006
2012_O_9_6	2012	O	1296.15	1	22.8471	3.98	2.69	6.09	Pinot Noir	Börner	6	9	BlauerSpatburgunder456586	2006
2012_O_9_7	2012	O	990.171	1	23.2235	3.86	2.87	6.02	Pinot Noir	Börner	7	9	BlauerSpatburgunder456585	2006
2013_O_1_5	2013	O	872.65	4	22.3059	6.25	3.34	8.91	Pinot Noir	Börner	5	1	BlauerSpatburgunder2958719	2006
2013_O_1_6	2013	O	694.444	4	22.0706	6.33	3.44	9.15	Pinot Noir	Börner	6	1	BlauerSpatburgunder2958716	2006
2013_O_10_5	2013	O	851.282	3	22.7529	6.8	3.14	9.19	Pinot Noir	Börner	5	10	BlauerSpatburgunder1607221	2006
2013_O_10_6	2013	O	890.171	2	22.4	6.82	3.31	9.32	Pinot Noir	Börner	6	10	BlauerSpatburgunder1607215	2006
2013_O_11_5	2013	O	715.812	4	23.3412	6.63	3.29	9	Pinot Noir	Börner	5	11	BlauerSpatburgunder4571714	2006
2013_O_11_6	2013	O	723.077	5	23.2	6.37	3.6	9.07	Pinot Noir	Börner	6	11	BlauerSpatburgunder457176	2006
2013_O_12_5	2013	O	833.333	4	23.2471	6.63	3.32	9.1	Pinot Noir	Börner	5	12	BlauerSpatburgunder4590114	2006
2013_O_12_6	2013	O	783.333	8	22.8706	6.48	3.58	9.18	Pinot Noir	Börner	6	12	BlauerSpatburgunder4590110	2006
2013_O_2_5	2013	O	772.65	4	21.9059	6.82	3.14	9.43	Pinot Noir	Börner	5	2	BlauerSpatburgunder3068224	2006
2013_O_2_6	2013	O	854.701	3	22.1412	6.36	3.37	9.16	Pinot Noir	Börner	6	2	BlauerSpatburgunder3068218	2006
2013_O_3_5	2013	O	826.068	5	22.0941	6.25	3.21	8.84	Pinot Noir	Börner	5	3	BlauerSpatburgunder3141322	2006
2013_O_3_6	2013	O	1011.54	5	22.3529	6.37	3.45	9.13	Pinot Noir	Börner	6	3	BlauerSpatburgunder3141317	2006
2013_O_4_5	2013	O	658.974	3	22.8706	6.17	3.22	8.7	Pinot Noir	Börner	5	4	BlauerSpatburgunder2118627	2006
2013_O_4_6	2013	O	498.718	3	22.4471	6.61	3.54	9.43	Pinot Noir	Börner	6	4	BlauerSpatburgunder211864	2006
2013_O_5_5	2013	O	719.231	6	21.7176	6.39	3.24	9.06	Pinot Noir	Börner	5	5	BlauerSpatburgunder193607	2006
2013_O_5_6	2013	O	755.128	5	22.3529	6.49	3.75	9.44	Pinot Noir	Börner	6	5	BlauerSpatburgunder193605	2006
2013_O_6_5	2013	O	747.863	2	22.1882	6.42	3.47	9.24	Pinot Noir	Börner	5	6	BlauerSpatburgunder1716813	2006
2013_O_6_6	2013	O	929.487	3	22.0235	6.67	3.77	9.77	Pinot Noir	Börner	6	6	BlauerSpatburgunder171687	2006
2013_O_7_5	2013	O	644.444	5	23.2235	6.57	3.21	8.87	Pinot Noir	Börner	5	7	BlauerSpatburgunder4596221	2006
2013_O_7_6	2013	O	701.709	5	23.2235	6.62	3.45	9.18	Pinot Noir	Börner	6	7	BlauerSpatburgunder4596213	2006
2013_O_8_5	2013	O	697.863	2	23.2471	6.79	3.17	9.09	Pinot Noir	Börner	5	8	BlauerSpatburgunder4580918	2006
2013_O_8_6	2013	O	669.658	5	23.2471	6.62	3.05	8.96	Pinot Noir	Börner	6	8	BlauerSpatburgunder4580914	2006
2013_O_9_5	2013	O	669.658	3	23.2	6.65	2.91	8.78	Pinot Noir	Börner	5	9	BlauerSpatburgunder4565810	2006
2013_O_9_6	2013	O	673.077	3	23.1765	6.78	3.06	8.93	Pinot Noir	Börner	6	9	BlauerSpatburgunder456586	2006
2014_B_13_11	2014	B	769.231	NA	20.8	4.46	2.83	6.8	Pinot Noir	Börner	11	13	BlauerSpatburgunder14032	2012
2014_B_13_13	2014	B	706.41	NA	21.6941	5.56	2.72	7.3	Pinot Noir	Börner	13	13	BlauerSpatburgunder4121	2012
2014_B_13_14	2014	B	313.248	NA	21.8353	4.5	2.66	7.3	Pinot Noir	Börner	14	13	BlauerSpatburgunder4122	2012
2014_B_13_15	2014	B	547.009	NA	21.7647	4.3	2.23	6.92	Pinot Noir	Börner	15	13	BlauerSpatburgunder4123	2012
2014_B_13_16	2014	B	606.838	NA	21.9765	4.3	2.53	7.23	Pinot Noir	Börner	16	13	BlauerSpatburgunder4124	2012
2014_B_13_17	2014	B	874.786	NA	21.3882	5.8	4.55	9.86	Pinot Noir	Börner	17	13	BlauerSpatburgunder4125	2012
2014_B_13_18	2014	B	1099.57	NA	21.2	5.7	4.23	9.56	Pinot Noir	Börner	18	13	BlauerSpatburgunder4126	2012
2014_B_13_19	2014	B	1193.59	NA	21.0824	4.2	3.36	8.31	Pinot Noir	Börner	19	13	BlauerSpatburgunder4127	2012
2014_B_13_20	2014	B	447.436	NA	22.2118	4.7	3.9	8.72	Pinot Noir	Börner	20	13	BlauerSpatburgunder4128	2012
2014_B_13_23	2014	B	299.145	NA	21.8824	4.4	3.66	8.54	Pinot Noir	Börner	23	13	BlauerSpatburgunder4131	2012
2014_B_13_24	2014	B	578.205	NA	22.3765	5.93	4.5	9.91	Pinot Noir	Börner	24	13	BlauerSpatburgunder4132	2012
2014_B_31_11	2014	B	464.53	NA	20.4235	5.67	5.18	10.41	Pinot Noir	Börner	11	31	BlauerSpatburgunder4141	2011
2014_B_31_12	2014	B	535.47	NA	21.5294	6.07	5.16	10.75	Pinot Noir	Börner	12	31	BlauerSpatburgunder4140	2011
2014_B_31_13	2014	B	450	NA	21.1294	6.04	5.23	10.76	Pinot Noir	Börner	13	31	BlauerSpatburgunder4139	2011
2014_B_31_14	2014	B	589.744	NA	20.5412	5.7	5.1	10.22	Pinot Noir	Börner	14	31	BlauerSpatburgunder4138	2011
2014_B_31_2	2014	B	846.154	NA	21.2706	5.82	5.42	10.72	Pinot Noir	Börner	2	31	BlauerSpatburgunder4142	2011
2014_B_31_3	2014	B	649.573	NA	21.2235	5.54	5.82	10.77	Pinot Noir	Börner	3	31	BlauerSpatburgunderKastenholz1	2011
2014_B_31_4	2014	B	467.094	NA	21.4353	5.25	3.5	8.13	Pinot Noir	Börner	4	31	BlauerSpatburgunder404	2011
2014_C_14_11	2014	C	438.889	NA	20.0706	4.9	4.11	8.95	Pinot Noir	Kober 125 AA	11	14	BlauerSpatburgunder4133	2012
2014_C_14_12	2014	C	430.342	NA	19.3882	4.4	4.7	8.31	Pinot Noir	Kober 125 AA	12	14	BlauerSpatburgunder4134	2012
2014_C_14_13	2014	C	299.145	NA	19.4588	6.1	6.3	13.07	Pinot Noir	Kober 125 AA	13	14	BlauerSpatburgunder4135	2012
2014_C_14_14	2014	C	960.256	NA	19.6235	4.79	4.3	8.13	Pinot Noir	Kober 125 AA	14	14	BlauerSpatburgunder4136	2012
2014_C_14_3	2014	C	774.786	NA	20.0941	4.8	4.2	8.29	Pinot Noir	Kober 125 AA	3	14	BlauerSpatburgunder4137	2012
2014_C_14_4	2014	C	270.513	NA	20.7059	4.8	4.3	8.24	Pinot Noir	Kober 125 AA	4	14	BlauerSpatburgunder404	2012
2014_E_10_15	2014	E	863.248	NA	19.6471	5.29	5.29	10.06	Pinot Noir	Börner	15	10	BlauerSpatburgunder4098	2009
2014_E_10_16	2014	E	789.316	NA	20.4235	5.5	6.5	10.98	Pinot Noir	Börner	16	10	BlauerSpatburgunder4097	2009
2014_E_10_3	2014	E	928.632	NA	19.9529	6.9	5.9	13.4	Pinot Noir	Börner	3	10	BlauerSpatburgunder4111	2009
2014_E_10_5	2014	E	683.761	NA	19.8353	6	6.1	11.06	Pinot Noir	Börner	5	10	BlauerSpatburgunder4109	2009
2014_E_10_8	2014	E	1108.12	NA	20.1882	6.4	6.38	12.15	Pinot Noir	Börner	8	10	BlauerSpatburgunder4105	2009
2014_E_11_10	2014	E	1011.54	NA	19.4824	6.08	6.08	11.91	Pinot Noir	Börner	10	11	BlauerSpatburgunder20-15	2009
2014_E_11_11	2014	E	988.462	NA	20.1412	6	5.49	12	Pinot Noir	Börner	11	11	BlauerSpatburgunder20-15	2009
2014_E_11_12	2014	E	1025.64	NA	19.6471	6.38	6.88	12.48	Pinot Noir	Börner	12	11	BlauerSpatburgunder20-13	2009
2014_E_11_15	2014	E	293.59	NA	19.2706	4.8	5.2	9.32	Pinot Noir	Börner	15	11	BlauerSpatburgunder4115	2009
2014_E_11_16	2014	E	390.171	NA	19.3176	6.97	6.97	13.49	Pinot Noir	Börner	16	11	BlauerSpatburgunder4113	2009
2014_E_8_2	2014	E	561.111	NA	20.2353	6.08	6.25	11.59	Pinot Noir	Börner	2	8	BlauerSpatburgunder9_18Changins	2009
2014_E_8_3	2014	E	547.009	NA	19.4824	7.5	5.5	12.13	Pinot Noir	Börner	3	8	BlauerSpatburgunder406	2009
2014_E_8_6	2014	E	814.957	NA	18.6353	6.8	5.82	12.81	Pinot Noir	Börner	6	8	BlauerSpatburgunder403	2009
2014_E_8_8	2014	E	1094.02	NA	19.0118	6	6.48	11.84	Pinot Noir	Börner	8	8	BlauerSpatburgunder401	2009
2014_E_9_10	2014	E	666.667	NA	19.1765	5.57	4.92	10.83	Pinot Noir	Börner	10	9	BlauerSpatburgunder4087	2009
2014_E_9_11	2014	E	709.402	NA	19.2941	5.86	3.8	9.81	Pinot Noir	Börner	11	9	BlauerSpatburgunder4086	2009
2014_E_9_12	2014	E	526.923	NA	19.5059	6.2	4.3	10.56	Pinot Noir	Börner	12	9	BlauerSpatburgunder4085	2009
2014_E_9_13	2014	E	1139.74	NA	20.1412	6.79	5.63	11.86	Pinot Noir	Börner	13	9	BlauerSpatburgunder2026	2009
2014_E_9_14	2014	E	994.444	NA	19.3176	5.58	5.8	10.81	Pinot Noir	Börner	14	9	BlauerSpatburgunder777INRA	2009
2014_E_9_15	2014	E	1065.38	NA	19.4353	6.23	6.95	12.55	Pinot Noir	Börner	15	9	BlauerSpatburgunder115INRA	2009
2014_E_9_4	2014	E	1270.51	NA	18.7059	6.5	5.96	13.21	Pinot Noir	Börner	4	9	BlauerSpatburgunder4094	2009
2014_E_9_6	2014	E	663.675	NA	19.7647	5.69	4.78	10.78	Pinot Noir	Börner	6	9	BlauerSpatburgunder4092	2009
2014_E_9_8	2014	E	965.812	NA	17.9294	5.6	4.6	9.23	Pinot Noir	Börner	8	9	BlauerSpatburgunder4089	2009
2014_E_9_9	2014	E	1042.74	NA	19.7882	5.92	5.44	11.91	Pinot Noir	Börner	9	9	BlauerSpatburgunder4088	2009
2014_O_1_3	2014	O	1752.14	2	19.5294	6.15	4.3	10.24	Pinot Noir	Börner	3	1	BlauerSpatburgunder2958739	2006
2014_O_1_4	2014	O	911.538	2	19.9294	6.36	4.36	10.41	Pinot Noir	Börner	4	1	BlauerSpatburgunder2958733	2006
2014_O_1_5	2014	O	1360.26	2	19.9294	6.19	4.12	10.09	Pinot Noir	Börner	5	1	BlauerSpatburgunder2958719	2006
2014_O_1_6	2014	O	1445.73	2	19.5529	6	4.41	10.28	Pinot Noir	Börner	6	1	BlauerSpatburgunder2958716	2006
2014_O_1_7	2014	O	1530.77	2	19.9529	5.9	4.15	9.99	Pinot Noir	Börner	7	1	BlauerSpatburgunder295878	2006
2014_O_10_1	2014	O	1567.09	2	19.4118	3.8	4.01	8.31	Pinot Noir	Börner	1	10	BlauerSpatburgunder1607242	2006
2014_O_10_2	2014	O	1590.6	2	19.4588	3.6	4.48	8.54	Pinot Noir	Börner	2	10	BlauerSpatburgunder1607231	2006
2014_O_10_3	2014	O	1324.79	2	NA	1.87	2.6	5.11	Pinot Noir	Börner	3	10	BlauerSpatburgunder1607224	2006
2014_O_10_4	2014	O	1545.73	2	19.9059	3.53	4.3	8.35	Pinot Noir	Börner	4	10	BlauerSpatburgunder1607222	2006
2014_O_10_5	2014	O	1655.98	2	19.9765	3.51	4.21	8.23	Pinot Noir	Börner	5	10	BlauerSpatburgunder1607221	2006
2014_O_10_6	2014	O	1545.73	2	20.4941	5.8	4.01	9.63	Pinot Noir	Börner	6	10	BlauerSpatburgunder1607215	2006
2014_O_10_7	2014	O	1153.85	2	19.8353	6	4.5	10.17	Pinot Noir	Börner	7	10	BlauerSpatburgunder1607218	2006
2014_O_11_1	2014	O	1640.17	2	20.0706	3.31	4.33	8.16	Pinot Noir	Börner	1	11	BlauerSpatburgunder4571739	2006
2014_O_11_2	2014	O	1894.44	2	19.5294	3.72	3.99	8.27	Pinot Noir	Börner	2	11	BlauerSpatburgunder4571732	2006
2014_O_11_3	2014	O	1823.5	2	20.0706	3.55	4.63	8.54	Pinot Noir	Börner	3	11	BlauerSpatburgunder4571726	2006
2014_O_11_4	2014	O	1734.19	2	20.1647	3.73	3.96	8.08	Pinot Noir	Börner	4	11	BlauerSpatburgunder4571719	2006
2014_O_11_5	2014	O	1634.62	2	20.2353	3.26	4.51	8.14	Pinot Noir	Börner	5	11	BlauerSpatburgunder4571714	2006
2014_O_11_6	2014	O	1520.51	2	20.3294	5.9	4.18	9.78	Pinot Noir	Börner	6	11	BlauerSpatburgunder457176	2006
2014_O_11_7	2014	O	1595.3	2	20.6353	6	4.11	9.69	Pinot Noir	Börner	7	11	BlauerSpatburgunder457171	2006
2014_O_12_1	2014	O	1417.95	2	19.7882	3.72	4.43	8.58	Pinot Noir	Börner	1	12	BlauerSpatburgunder4590133	2006
2014_O_12_2	2014	O	1514.53	2	20.1176	3.35	4.32	8.13	Pinot Noir	Börner	2	12	BlauerSpatburgunder4590123	2006
2014_O_12_3	2014	O	1509.83	2	20.0941	3.9	3.97	8.29	Pinot Noir	Börner	3	12	BlauerSpatburgunder4590125	2006
2014_O_12_4	2014	O	1584.62	2	19.7647	3.88	4.58	8.85	Pinot Noir	Börner	4	12	BlauerSpatburgunder4590121	2006
2014_O_12_5	2014	O	1581.2	2	19.9294	3.73	4.57	8.11	Pinot Noir	Börner	5	12	BlauerSpatburgunder4590114	2006
2014_O_12_6	2014	O	1346.15	2	20.4941	6	4.17	9.81	Pinot Noir	Börner	6	12	BlauerSpatburgunder4590110	2006
2014_O_12_7	2014	O	1225.21	2	20.6118	5.7	4.55	9.95	Pinot Noir	Börner	7	12	BlauerSpatburgunder459012	2006
2014_O_2_3	2014	O	1817.52	2	20.1412	6.18	3.53	9.66	Pinot Noir	Börner	3	2	BlauerSpatburgunder3068242	2006
2014_O_2_4	2014	O	1531.2	2	20.0941	6.04	3.82	9.71	Pinot Noir	Börner	4	2	BlauerSpatburgunder3068243	2006
2014_O_2_5	2014	O	1517.09	2	20.1647	6.02	4	9.83	Pinot Noir	Börner	5	2	BlauerSpatburgunder3068224	2006
2014_O_2_6	2014	O	1517.09	2	19.9765	5.8	4.06	9.73	Pinot Noir	Börner	6	2	BlauerSpatburgunder3068218	2006
2014_O_2_7	2014	O	1214.53	2	19.9294	6.1	4.17	10.03	Pinot Noir	Börner	7	2	BlauerSpatburgunder3068215	2006
2014_O_3_4	2014	O	1485.04	2	20.2824	6.14	3.66	9.65	Pinot Noir	Börner	4	3	BlauerSpatburgunder3141338	2006
2014_O_3_5	2014	O	1332.05	2	20.4706	6.27	3.68	9.87	Pinot Noir	Börner	5	3	BlauerSpatburgunder3141322	2006
2014_O_3_6	2014	O	1289.32	2	20.1647	5.8	4.05	9.76	Pinot Noir	Börner	6	3	BlauerSpatburgunder3141317	2006
2014_O_3_7	2014	O	1449.57	2	19.7647	6.2	4.3	10.11	Pinot Noir	Börner	7	3	BlauerSpatburgunder3141315	2006
2014_O_4_3	2014	O	1219.23	2	20.0471	6.4	3.67	9.94	Pinot Noir	Börner	3	4	BlauerSpatburgunder2118638	2006
2014_O_4_4	2014	O	1285.47	2	20.4	6.25	3.57	9.63	Pinot Noir	Börner	4	4	BlauerSpatburgunder2118622	2006
2014_O_4_5	2014	O	1367.52	2	20.5882	6.27	3.68	9.74	Pinot Noir	Börner	5	4	BlauerSpatburgunder2118627	2006
2014_O_4_6	2014	O	836.752	2	20.0471	6.4	4.28	10.39	Pinot Noir	Börner	6	4	BlauerSpatburgunder211864	2006
2014_O_4_7	2014	O	1211.97	2	20.3765	6	4.75	10.31	Pinot Noir	Börner	7	4	BlauerSpatburgunder211863	2006
2014_O_5_2	2014	O	1125.21	2	20.2824	6.29	3.85	9.97	Pinot Noir	Börner	2	5	BlauerSpatburgunder1936038	2006
2014_O_5_3	2014	O	1328.21	2	20.0706	6.3	3.46	9.66	Pinot Noir	Börner	3	5	BlauerSpatburgunder1936022	2006
2014_O_5_4	2014	O	1463.68	2	19.9294	6.49	3.31	9.73	Pinot Noir	Börner	4	5	BlauerSpatburgunder1936020	2006
2014_O_5_5	2014	O	1549.15	2	20.0471	6.08	3.77	9.72	Pinot Noir	Börner	5	5	BlauerSpatburgunder193607	2006
2014_O_5_6	2014	O	1271.37	2	20.3059	5.9	4.2	9.83	Pinot Noir	Börner	6	5	BlauerSpatburgunder193605	2006
2014_O_5_7	2014	O	1293.59	2	20.0471	5.9	4.46	10.03	Pinot Noir	Börner	7	5	BlauerSpatburgunder193604	2006
2014_O_6_2	2014	O	1521.37	2	20.0235	6.3	3.52	9.75	Pinot Noir	Börner	2	6	BlauerSpatburgunder1716836	2006
2014_O_6_3	2014	O	1399.57	2	19.8118	6.6	3.55	9.98	Pinot Noir	Börner	3	6	BlauerSpatburgunder1716828	2006
2014_O_6_4	2014	O	1567.09	2	19.9529	6.3	3.58	9.77	Pinot Noir	Börner	4	6	BlauerSpatburgunder1716819	2006
2014_O_6_5	2014	O	1477.78	2	20	6.3	3.61	9.75	Pinot Noir	Börner	5	6	BlauerSpatburgunder1716813	2006
2014_O_6_6	2014	O	1338.89	2	20	6.1	3.98	9.74	Pinot Noir	Börner	6	6	BlauerSpatburgunder171687	2006
2014_O_6_7	2014	O	1010.26	2	20.2353	6	4.67	10.39	Pinot Noir	Börner	7	6	BlauerSpatburgunder171685	2006
2014_O_7_2	2014	O	1221.37	2	19.9765	6.2	4.06	10.05	Pinot Noir	Börner	2	7	BlauerSpatburgunder4596238	2006
2014_O_7_3	2014	O	1364.1	2	19.8118	6.1	3.83	9.8	Pinot Noir	Börner	3	7	BlauerSpatburgunder4596228	2006
2014_O_7_4	2014	O	1514.96	2	20.1412	6.08	3.68	9.65	Pinot Noir	Börner	4	7	BlauerSpatburgunder4596225	2006
2014_O_7_5	2014	O	1449.57	2	20.0471	2.98	4.5	7.99	Pinot Noir	Börner	5	7	BlauerSpatburgunder4596221	2006
2014_O_7_6	2014	O	1257.26	2	20.2353	5.7	4.39	9.93	Pinot Noir	Börner	6	7	BlauerSpatburgunder4596213	2006
2014_O_7_7	2014	O	1335.47	2	20.4235	6	4.43	9.93	Pinot Noir	Börner	7	7	BlauerSpatburgunder459626	2006
2014_O_8_2	2014	O	1354.27	2	20.2588	6.4	3.85	10.06	Pinot Noir	Börner	2	8	BlauerSpatburgunder4580941	2006
2014_O_8_3	2014	O	1381.62	2	19.6471	3.38	4.58	8.4	Pinot Noir	Börner	3	8	BlauerSpatburgunder4580930	2006
2014_O_8_4	2014	O	1613.25	2	20.0235	3.58	4.26	8.26	Pinot Noir	Börner	4	8	BlauerSpatburgunder4580921	2006
2014_O_8_5	2014	O	811.966	2	19.9765	3.53	4.31	8.27	Pinot Noir	Börner	5	8	BlauerSpatburgunder4580918	2006
2014_O_8_6	2014	O	1257.26	2	20.3059	5.7	4.24	9.61	Pinot Noir	Börner	6	8	BlauerSpatburgunder4580914	2006
2014_O_8_7	2014	O	940.171	2	20.2118	5.8	4.71	10.12	Pinot Noir	Börner	7	8	BlauerSpatburgunder458096	2006
2014_O_9_2	2014	O	1333.76	2	19.7412	6.21	4.04	10.06	Pinot Noir	Börner	2	9	BlauerSpatburgunder4565825	2006
2014_O_9_3	2014	O	1210.68	2	19.6	3.48	4.7	8.58	Pinot Noir	Börner	3	9	BlauerSpatburgunder4565824	2006
2014_O_9_4	2014	O	1296.15	2	20.0941	3.68	4.35	8.48	Pinot Noir	Börner	4	9	BlauerSpatburgunder4565816	2006
2014_O_9_5	2014	O	1424.36	2	19.9294	3.26	4.54	8.24	Pinot Noir	Börner	5	9	BlauerSpatburgunder4565810	2006
2014_O_9_6	2014	O	1385.47	2	20.7294	5.8	4.23	9.74	Pinot Noir	Börner	6	9	BlauerSpatburgunder456586	2006
2014_O_9_7	2014	O	1367.52	2	20.5176	6.1	4.2	10.01	Pinot Noir	Börner	7	9	BlauerSpatburgunder456585	2006
2015_B_10_1	2015	B	1742.74	1	19.4118	5.4	3.3	7.7	Pinot Noir	Börner	1	10	BlauerSpatburgunder4590235	2010
2015_B_10_2	2015	B	1937.18	1	18.7765	5.9	3.1	8	Pinot Noir	Börner	2	10	BlauerSpatburgunder4590228	2010
2015_B_10_3	2015	B	2033.33	1	19.0118	5.8	3.4	8.2	Pinot Noir	Börner	3	10	BlauerSpatburgunder4590219	2010
2015_B_10_4	2015	B	1666.67	1	18.6824	5.8	3.4	8.1	Pinot Noir	Börner	4	10	BlauerSpatburgunder4590213	2010
2015_B_11_1	2015	B	1766.24	1	19.4588	5.7	4.1	8.7	Pinot Noir	Börner	1	11	BlauerSpatburgunder4569013	2010
2015_B_11_2	2015	B	1645.3	1	20.0941	5.6	3.4	7.8	Pinot Noir	Börner	2	11	BlauerSpatburgunder4569041	2010
2015_B_11_3	2015	B	1481.62	2	19.6941	5.7	3.7	8.2	Pinot Noir	Börner	3	11	BlauerSpatburgunder4569032	2010
2015_B_11_4	2015	B	1342.74	2	19.8824	5.5	3.5	7.8	Pinot Noir	Börner	4	11	BlauerSpatburgunder4569022	2010
2015_B_12_1	2015	B	1788.89	1	19.4118	6.1	3.4	8.2	Pinot Noir	Börner	1	12	BlauerSpatburgunder4581041	2010
2015_B_12_3	2015	B	1701.71	2	20.0941	5.6	3.8	8.2	Pinot Noir	Börner	3	12	BlauerSpatburgunder4581034	2010
2015_B_12_4	2015	B	1588.46	2	19.2235	5.7	3.4	8.1	Pinot Noir	Börner	4	12	BlauerSpatburgunder4581024	2010
2015_B_8_1	2015	B	1228.63	NA	24.6353	5.4	4.4	9	Pinot Noir	Börner	1	8	BlauerSpatburgunder20-1919	2010
2015_B_8_3	2015	B	1332.48	10	24.3765	6	4.4	9.6	Pinot Noir	Börner	3	8	BlauerSpatburgunder20-1927	2010
2015_B_8_4	2015	B	1164.53	6	24.6588	6	3.7	8.9	Pinot Noir	Börner	4	8	BlauerSpatburgunder20-1915	2010
2015_B_9_1	2015	B	1410.26	4	24.3765	5.7	4.1	9	Pinot Noir	Börner	1	9	BlauerSpatburgunder20-13288	2010
2015_B_9_2	2015	B	1004.27	5	24.7294	6.2	4.1	9.4	Pinot Noir	Börner	2	9	BlauerSpatburgunder20-1318	2010
2015_B_9_3	2015	B	1600.43	6	24	6.6	4.4	10.1	Pinot Noir	Börner	3	9	BlauerSpatburgunder20-1310	2010
2015_B_9_4	2015	B	1296.15	8	25.0118	6.6	4.3	10	Pinot Noir	Börner	4	9	BlauerSpatburgunder20-139	2010
2015_G_4_3	2015	G	1153.85	1	22.2824	4.95	3.9	8.4	Pinot Noir	SO 4	3	4	BlauerSpatburgunder77	2011
2015_O_1_3	2015	O	1509.83	4	22.5412	5.1	2.5	7.3	Pinot Noir	Börner	3	1	BlauerSpatburgunder2958739	2006
2015_O_1_4	2015	O	1007.69	5	22.7294	5.1	2.6	7.3	Pinot Noir	Börner	4	1	BlauerSpatburgunder2958733	2006
2015_O_1_5	2015	O	1556.41	4	23.0353	4.8	2.4	6.9	Pinot Noir	Börner	5	1	BlauerSpatburgunder2958719	2006
2015_O_1_6	2015	O	1541.88	4	22.9176	4.7	2.3	6.7	Pinot Noir	Börner	6	1	BlauerSpatburgunder2958716	2006
2015_O_1_7	2015	O	1588.46	3	22.5647	4.7	2.2	6.6	Pinot Noir	Börner	7	1	BlauerSpatburgunder295878	2006
2015_O_10_1	2015	O	1334.19	2	22.6588	5.3	2.5	7.3	Pinot Noir	Börner	1	10	BlauerSpatburgunder1607242	2006
2015_O_10_2	2015	O	1885.04	4	22.2824	5.3	2.4	7.1	Pinot Noir	Börner	2	10	BlauerSpatburgunder1607231	2006
2015_O_10_3	2015	O	1785.47	3	22.1882	5.1	2.2	6.9	Pinot Noir	Börner	3	10	BlauerSpatburgunder1607224	2006
2015_O_10_4	2015	O	1303.42	3	23.0118	5.1	2.4	7	Pinot Noir	Börner	4	10	BlauerSpatburgunder1607222	2006
2015_O_10_5	2015	O	1880.34	2	22.3059	5	2.2	6.7	Pinot Noir	Börner	5	10	BlauerSpatburgunder1607221	2006
2015_O_10_6	2015	O	2020.09	4	22.0471	5.2	2.3	7	Pinot Noir	Börner	6	10	BlauerSpatburgunder1607215	2006
2015_O_10_7	2015	O	1517.09	4	21.9529	5.3	2.8	7.6	Pinot Noir	Börner	7	10	BlauerSpatburgunder1607218	2006
2015_O_11_1	2015	O	1773.5	3	22.9176	5.7	2.3	7.6	Pinot Noir	Börner	1	11	BlauerSpatburgunder4571739	2006
2015_O_11_2	2015	O	1338.89	4	23.1294	5.9	2.7	8	Pinot Noir	Börner	2	11	BlauerSpatburgunder4571732	2006
2015_O_11_3	2015	O	1609.83	3	23.3647	5.5	2.4	7.5	Pinot Noir	Börner	3	11	BlauerSpatburgunder4571726	2006
2015_O_11_4	2015	O	1346.15	2	23.7176	5.4	2.1	7	Pinot Noir	Börner	4	11	BlauerSpatburgunder4571719	2006
2015_O_11_5	2015	O	1296.15	3	24.2353	5.3	2.1	6.8	Pinot Noir	Börner	5	11	BlauerSpatburgunder4571714	2006
2015_O_11_6	2015	O	1335.47	3	23.8588	5.3	2.4	7.3	Pinot Noir	Börner	6	11	BlauerSpatburgunder457176	2006
2015_O_11_7	2015	O	1399.57	5	23.4824	5.8	2	7.3	Pinot Noir	Börner	7	11	BlauerSpatburgunder457171	2006
2015_O_12_1	2015	O	1126.5	2	23.2706	6.4	2	7.8	Pinot Noir	Börner	1	12	BlauerSpatburgunder4590133	2006
2015_O_12_2	2015	O	1282.05	3	23.3882	5.6	2.2	7.3	Pinot Noir	Börner	2	12	BlauerSpatburgunder4590123	2006
2015_O_12_3	2015	O	1167.95	2	24.1412	6	1.9	7.3	Pinot Noir	Börner	3	12	BlauerSpatburgunder4590125	2006
2015_O_12_4	2015	O	1239.32	2	23.4588	6.4	2.3	8.1	Pinot Noir	Börner	4	12	BlauerSpatburgunder4590121	2006
2015_O_12_5	2015	O	1392.31	1	23.5294	5.6	2.1	7.2	Pinot Noir	Börner	5	12	BlauerSpatburgunder4590114	2006
2015_O_12_6	2015	O	1402.99	3	23.3882	6	2.2	7.8	Pinot Noir	Börner	6	12	BlauerSpatburgunder4590110	2006
2015_O_12_7	2015	O	1338.89	3	23.9059	5.5	2.4	7.5	Pinot Noir	Börner	7	12	BlauerSpatburgunder459012	2006
2015_O_2_3	2015	O	1259.4	3	21.6235	5.9	1.7	7.2	Pinot Noir	Börner	3	2	BlauerSpatburgunder3068242	2006
2015_O_2_4	2015	O	1880.34	3	22.4	5.7	1.9	7.2	Pinot Noir	Börner	4	2	BlauerSpatburgunder3068243	2006
2015_O_2_5	2015	O	1623.93	3	22.3765	5.2	2.3	7.1	Pinot Noir	Börner	5	2	BlauerSpatburgunder3068224	2006
2015_O_2_6	2015	O	1741.45	3	21.9765	5.2	2.2	7.1	Pinot Noir	Börner	6	2	BlauerSpatburgunder3068218	2006
2015_O_2_7	2015	O	1848.29	4	21.6235	5.3	2.2	7.1	Pinot Noir	Börner	7	2	BlauerSpatburgunder3068215	2006
2015_O_3_4	2015	O	964.957	4	22.9176	5.1	2.2	6.9	Pinot Noir	Börner	4	3	BlauerSpatburgunder3141338	2006
2015_O_3_5	2015	O	1688.03	3	22	5.1	2.1	6.9	Pinot Noir	Börner	5	3	BlauerSpatburgunder3141322	2006
2015_O_3_6	2015	O	1905.13	3	22.1882	5.3	2.1	7	Pinot Noir	Börner	6	3	BlauerSpatburgunder3141317	2006
2015_O_3_7	2015	O	1588.46	5	22.1882	5.3	2.4	7.3	Pinot Noir	Börner	7	3	BlauerSpatburgunder3141315	2006
2015_O_4_3	2015	O	1461.97	3	22.9412	5.7	1.9	7.2	Pinot Noir	Börner	3	4	BlauerSpatburgunder2118638	2006
2015_O_4_4	2015	O	1342.74	3	23.0588	5.5	1.8	6.9	Pinot Noir	Börner	4	4	BlauerSpatburgunder2118622	2006
2015_O_4_5	2015	O	1442.31	3	23.3176	5	2	6.6	Pinot Noir	Börner	5	4	BlauerSpatburgunder2118627	2006
2015_O_4_6	2015	O	1153.85	3	22.3529	5.3	2.5	7.4	Pinot Noir	Börner	6	4	BlauerSpatburgunder211864	2006
2015_O_4_7	2015	O	1826.07	4	22.5647	5.1	2.6	7.3	Pinot Noir	Börner	7	4	BlauerSpatburgunder211863	2006
2015_O_5_2	2015	O	1225.21	3	22.6824	5.9	2.1	7.6	Pinot Noir	Börner	2	5	BlauerSpatburgunder1936038	2006
2015_O_5_3	2015	O	1798.29	4	21.9765	5.5	1.9	7.1	Pinot Noir	Börner	3	5	BlauerSpatburgunder1936022	2006
2015_O_5_4	2015	O	1652.56	4	22.1176	5.8	1.7	7.1	Pinot Noir	Börner	4	5	BlauerSpatburgunder1936020	2006
2015_O_5_5	2015	O	1862.39	6	21.8118	5.5	2.2	7.3	Pinot Noir	Börner	5	5	BlauerSpatburgunder193607	2006
2015_O_5_6	2015	O	1463.68	10	22.5412	5.5	2.2	7.2	Pinot Noir	Börner	6	5	BlauerSpatburgunder193605	2006
2015_O_5_7	2015	O	1798.29	8	22.2118	5.9	1.8	7.3	Pinot Noir	Börner	7	5	BlauerSpatburgunder193604	2006
2015_O_6_2	2015	O	1632.48	2	22.5412	5.8	2	7.4	Pinot Noir	Börner	2	6	BlauerSpatburgunder1716836	2006
2015_O_6_3	2015	O	1898.29	3	22.0235	5.7	1.9	7.1	Pinot Noir	Börner	3	6	BlauerSpatburgunder1716828	2006
2015_O_6_4	2015	O	1214.53	2	22.0235	5.6	1.9	7.1	Pinot Noir	Börner	4	6	BlauerSpatburgunder1716819	2006
2015_O_6_5	2015	O	1844.87	2	22.1412	5.6	1.9	7.1	Pinot Noir	Börner	5	6	BlauerSpatburgunder1716813	2006
2015_O_6_6	2015	O	1816.24	3	22	5.5	1.9	7.1	Pinot Noir	Börner	6	6	BlauerSpatburgunder171687	2006
2015_O_6_7	2015	O	1823.5	5	21.5765	5.4	2.8	7.6	Pinot Noir	Börner	7	6	BlauerSpatburgunder171685	2006
2015_O_7_2	2015	O	1709.4	4	22.8	6.1	2.1	7.7	Pinot Noir	Börner	2	7	BlauerSpatburgunder4596238	2006
2015_O_7_3	2015	O	1470.94	5	22.3294	5.8	2.1	7.5	Pinot Noir	Börner	3	7	BlauerSpatburgunder4596228	2006
2015_O_7_4	2015	O	1556.41	4	22.5647	5.5	2.1	7.2	Pinot Noir	Börner	4	7	BlauerSpatburgunder4596225	2006
2015_O_7_5	2015	O	1705.98	6	22.5412	5.8	2	7.2	Pinot Noir	Börner	5	7	BlauerSpatburgunder4596221	2006
2015_O_7_6	2015	O	1901.71	4	22.0235	6	2.4	7.8	Pinot Noir	Börner	6	7	BlauerSpatburgunder4596213	2006
2015_O_7_7	2015	O	1816.24	8	22.4	5.4	2.7	7.4	Pinot Noir	Börner	7	7	BlauerSpatburgunder459626	2006
2015_O_8_2	2015	O	1541.88	4	23.3412	5.8	2.5	7.6	Pinot Noir	Börner	2	8	BlauerSpatburgunder4580941	2006
2015_O_8_3	2015	O	1481.62	4	23.0118	5.9	1.7	7.1	Pinot Noir	Börner	3	8	BlauerSpatburgunder4580930	2006
2015_O_8_4	2015	O	1898.29	3	22.2588	5.9	1.9	7.4	Pinot Noir	Börner	4	8	BlauerSpatburgunder4580921	2006
2015_O_8_5	2015	O	1527.78	2	23.2	5.5	1.8	6.9	Pinot Noir	Börner	5	8	BlauerSpatburgunder4580918	2006
2015_O_8_6	2015	O	1488.46	4	22.8706	5.5	2.1	7	Pinot Noir	Börner	6	8	BlauerSpatburgunder4580914	2006
2015_O_8_7	2015	O	1933.76	4	22.4941	5.5	2.8	7.7	Pinot Noir	Börner	7	8	BlauerSpatburgunder458096	2006
2015_O_9_2	2015	O	1523.08	6	22.6588	5.3	2.9	7.7	Pinot Noir	Börner	2	9	BlauerSpatburgunder4565825	2006
2015_O_9_3	2015	O	1784.19	5	22.4	5.3	2.5	7.4	Pinot Noir	Börner	3	9	BlauerSpatburgunder4565824	2006
2015_O_9_4	2015	O	1728.63	4	22.7765	5.4	2.5	7.4	Pinot Noir	Börner	4	9	BlauerSpatburgunder4565816	2006
2015_O_9_5	2015	O	1727.35	4	22.8235	5.4	2.6	7.4	Pinot Noir	Börner	5	9	BlauerSpatburgunder4565810	2006
2015_O_9_6	2015	O	1723.5	6	23.3882	5.6	2.6	7.5	Pinot Noir	Börner	6	9	BlauerSpatburgunder456586	2006
2015_O_9_7	2015	O	1584.62	5	22.5412	5.5	2.8	7.7	Pinot Noir	Börner	7	9	BlauerSpatburgunder456585	2006
2016_B_12_1	2016	B	1225.21	1	20.6824	3.9	4	8.5	Pinot Noir	Börner	1	12	BlauerSpatburgunder4581041	2010
2016_B_13_11	2016	B	691.026	1	22.3176	3.45	3.7	7.65	Pinot Noir	Börner	11	13	BlauerSpatburgunder14032	2012
2016_B_13_13	2016	B	926.068	1	22.3529	3.4	3.4	7.2	Pinot Noir	Börner	13	13	BlauerSpatburgunder4121	2012
2016_B_13_14	2016	B	797.863	1	21.4588	3.8	3.1	7.5	Pinot Noir	Börner	14	13	BlauerSpatburgunder4122	2012
2016_B_13_15	2016	B	740.598	1	22.2588	3.4	3.2	7.2	Pinot Noir	Börner	15	13	BlauerSpatburgunder4123	2012
2016_B_13_16	2016	B	755.128	1	22.3765	3.5	3.5	7.6	Pinot Noir	Börner	16	13	BlauerSpatburgunder4124	2012
2016_B_13_17	2016	B	926.068	1	21.8118	4.1	4.3	8.9	Pinot Noir	Börner	17	13	BlauerSpatburgunder4125	2012
2016_B_13_19	2016	B	1167.95	1	21.6706	4	3.9	8.4	Pinot Noir	Börner	19	13	BlauerSpatburgunder4127	2012
2016_B_13_20	2016	B	982.906	1	22.8471	4	4	8.6	Pinot Noir	Börner	20	13	BlauerSpatburgunder4128	2012
2016_B_13_21	2016	B	968.803	1	22.8	3.8	4.3	8.6	Pinot Noir	Börner	21	13	BlauerSpatburgunder4129	2012
2016_B_13_22	2016	B	982.906	1	21.8353	2.8	3.1	6.6	Pinot Noir	Börner	22	13	BlauerSpatburgunder4130	2012
2016_B_31_11	2016	B	448.718	1	21.4353	3.8	4.8	9.1	Pinot Noir	Börner	11	31	BlauerSpatburgunder4141	2011
2016_B_31_12	2016	B	662.393	1	22.8235	3.6	4.5	8.6	Pinot Noir	Börner	12	31	BlauerSpatburgunder4140	2011
2016_B_31_13	2016	B	683.761	1	22.5647	3.6	4.7	9	Pinot Noir	Börner	13	31	BlauerSpatburgunder4139	2011
2016_B_31_14	2016	B	341.88	1	22.4235	3.7	4.5	8.8	Pinot Noir	Börner	14	31	BlauerSpatburgunder4138	2011
2016_B_31_2	2016	B	762.179	1	22.4118	3.25	4.45	8.4	Pinot Noir	Börner	2	31	BlauerSpatburgunder4142	2011
2016_B_31_3	2016	B	520.085	1	22.9647	3.05	4.75	8.35	Pinot Noir	Börner	3	31	BlauerSpatburgunderKastenholz1	2011
2016_B_31_4	2016	B	890.385	1	20.9647	3.05	3.55	7.2	Pinot Noir	Börner	4	31	BlauerSpatburgunder404	2011
2016_B_8_1	2016	B	555.556	1	21.7647	4.2	4.3	9.1	Pinot Noir	Börner	1	8	BlauerSpatburgunder20-1919	2010
2016_E_10_11	2016	E	641.026	1	21.5059	3.1	4.4	8.2	Pinot Noir	Börner	11	10	BlauerSpatburgunder4102	2009
2016_E_10_12	2016	E	697.863	1	21.9765	2.6	4.4	7.8	Pinot Noir	Börner	12	10	BlauerSpatburgunder4101	2009
2016_E_10_14	2016	E	811.966	1	22.1647	3.2	4.2	8	Pinot Noir	Börner	14	10	BlauerSpatburgunder4099	2009
2016_E_10_15	2016	E	1068.38	1	21.9765	3.1	4.3	8.2	Pinot Noir	Börner	15	10	BlauerSpatburgunder4098	2009
2016_E_10_16	2016	E	669.658	1	22.2118	3.5	4.5	8.6	Pinot Noir	Börner	16	10	BlauerSpatburgunder4097	2009
2016_E_10_3	2016	E	1638.03	1	20.7059	3.9	4.7	9.2	Pinot Noir	Börner	3	10	BlauerSpatburgunder4111	2009
2016_E_10_4	2016	E	655.128	1	22	3.5	4.4	8.5	Pinot Noir	Börner	4	10	BlauerSpatburgunder4110	2009
2016_E_10_5	2016	E	712.179	1	22.5294	3.5	3.5	7.45	Pinot Noir	Börner	5	10	BlauerSpatburgunder4109	2009
2016_E_10_6	2016	E	455.769	1	21.9765	3	4.3	7.7	Pinot Noir	Börner	6	10	BlauerSpatburgunder4108	2009
2016_E_10_7	2016	E	926.068	1	21.6471	3.2	4.7	8.6	Pinot Noir	Börner	7	10	BlauerSpatburgunder4107	2009
2016_E_10_8	2016	E	1097.01	1	22.0235	3.6	4.6	8.8	Pinot Noir	Börner	8	10	BlauerSpatburgunder4105	2009
2016_E_11_10	2016	E	926.068	1	21.6941	3.7	4.9	9	Pinot Noir	Börner	10	11	BlauerSpatburgunder20-15	2009
2016_E_11_11	2016	E	1609.83	1	21.4118	3.5	4.5	8.5	Pinot Noir	Börner	11	11	BlauerSpatburgunder20-15	2009
2016_E_11_12	2016	E	797.863	1	21.4824	4.4	5.3	9.9	Pinot Noir	Börner	12	11	BlauerSpatburgunder20-13	2009
2016_E_11_13	2016	E	641.026	1	21.3176	3.7	5.6	9.4	Pinot Noir	Börner	13	11	BlauerSpatburgunder4118	2009
2016_E_11_14	2016	E	1296.15	1	20.7529	3	3.5	7.2	Pinot Noir	Börner	14	11	BlauerSpatburgunder4116	2009
2016_E_11_15	2016	E	1524.36	1	20.4471	3.3	3.9	7.7	Pinot Noir	Börner	15	11	BlauerSpatburgunder4115	2009
2016_E_11_16	2016	E	769.231	1	22.1176	3.2	4.6	8.3	Pinot Noir	Börner	16	11	BlauerSpatburgunder4113	2009
2016_E_8_2	2016	E	584.188	1	21.7647	3.1	4.3	8.1	Pinot Noir	Börner	2	8	BlauerSpatburgunder9_18Changins	2009
2016_E_8_3	2016	E	712.393	1	22.0235	3.7	4.9	9.1	Pinot Noir	Börner	3	8	BlauerSpatburgunder406	2009
2016_E_8_4	2016	E	1324.79	1	20.8706	3.5	3.7	7.8	Pinot Noir	Börner	4	8	BlauerSpatburgunder405	2009
2016_E_8_5	2016	E	925.855	1	21.9294	3.7	3.6	7.85	Pinot Noir	Börner	5	8	BlauerSpatburgunder404	2009
2016_E_8_6	2016	E	811.966	1	21.9294	3.85	3.35	7.75	Pinot Noir	Börner	6	8	BlauerSpatburgunder403	2009
2016_E_8_7	2016	E	1239.32	1	21.1059	3.3	3.7	7.7	Pinot Noir	Börner	7	8	BlauerSpatburgunder402	2009
2016_E_8_8	2016	E	1310.68	1	20.9647	3.3	3.3	7.3	Pinot Noir	Börner	8	8	BlauerSpatburgunder401	2009
2016_E_9_11	2016	E	797.863	1	21.7647	3.7	4.5	8.8	Pinot Noir	Börner	11	9	BlauerSpatburgunder4086	2009
2016_E_9_12	2016	E	940.171	1	21.7412	3.4	4.4	8.5	Pinot Noir	Börner	12	9	BlauerSpatburgunder4085	2009
2016_E_9_13	2016	E	712.393	1	22.1647	4.3	4.6	9.5	Pinot Noir	Börner	13	9	BlauerSpatburgunder2026	2009
2016_E_9_14	2016	E	569.658	1	22.1882	3.5	4.2	8.2	Pinot Noir	Börner	14	9	BlauerSpatburgunder777INRA	2009
2016_E_9_15	2016	E	883.333	1	21.6706	3.4	3.9	8	Pinot Noir	Börner	15	9	BlauerSpatburgunder115INRA	2009
2016_E_9_2	2016	E	755.128	1	21.3882	3.3	4.4	8.4	Pinot Noir	Börner	2	9	BlauerSpatburgunder4096	2009
2016_E_9_3	2016	E	833.333	1	22.1176	2.9	4.7	8.3	Pinot Noir	Börner	3	9	BlauerSpatburgunder4095	2009
2016_E_9_4	2016	E	1167.95	1	21.0118	3.9	4.6	9	Pinot Noir	Börner	4	9	BlauerSpatburgunder4094	2009
2016_E_9_5	2016	E	733.761	1	22.1529	3.65	3.15	7.35	Pinot Noir	Börner	5	9	BlauerSpatburgunder4093	2009
2016_E_9_6	2016	E	819.017	1	21.8353	3.1	3.8	7.45	Pinot Noir	Börner	6	9	BlauerSpatburgunder4092	2009
2016_E_9_7	2016	E	1282.05	1	20.8706	3.7	3.7	8	Pinot Noir	Börner	7	9	BlauerSpatburgunder4090	2009
2016_E_9_8	2016	E	1068.38	1	21.3647	4	4.8	9.3	Pinot Noir	Börner	8	9	BlauerSpatburgunder4089	2009
2016_E_9_9	2016	E	1210.68	1	21.0588	4	5.2	9.7	Pinot Noir	Börner	9	9	BlauerSpatburgunder4088	2009
2016_G_4_3	2016	G	1609.62	1	20.8824	3.65	2.8	7.1	Pinot Noir	SO 4	3	4	BlauerSpatburgunder77	2011
2016_O_1_3	2016	O	1306.41	1	22.3529	5	1.4	6.7	Pinot Noir	Börner	3	1	BlauerSpatburgunder2958739	2006
2016_O_1_4	2016	O	715.812	1	22.3529	4	2.2	6.8	Pinot Noir	Börner	4	1	BlauerSpatburgunder2958733	2006
2016_O_1_5	2016	O	1182.48	1	22.4471	4.2	2.1	6.8	Pinot Noir	Börner	5	1	BlauerSpatburgunder2958719	2006
2016_O_1_6	2016	O	1100.43	1	22.4	5	1.5	6.7	Pinot Noir	Börner	6	1	BlauerSpatburgunder2958716	2006
2016_O_1_7	2016	O	1410.26	1	22.2353	5	1.6	6.8	Pinot Noir	Börner	7	1	BlauerSpatburgunder295878	2006
2016_O_10_1	2016	O	992.308	1	22.4706	4.9	1	6.3	Pinot Noir	Börner	1	10	BlauerSpatburgunder1607242	2006
2016_O_10_2	2016	O	1210.68	1	22.2353	4.7	1.4	6.4	Pinot Noir	Börner	2	10	BlauerSpatburgunder1607231	2006
2016_O_10_3	2016	O	921.368	1	22.3059	4.9	1.3	6.4	Pinot Noir	Börner	3	10	BlauerSpatburgunder1607224	2006
2016_O_10_4	2016	O	915.385	1	21.8824	4.2	1.7	6.3	Pinot Noir	Börner	4	10	BlauerSpatburgunder1607222	2006
2016_O_10_5	2016	O	968.803	1	22.6588	4.2	1.9	6.5	Pinot Noir	Börner	5	10	BlauerSpatburgunder1607221	2006
2016_O_10_6	2016	O	1082.48	1	22.3765	5.2	1	6.5	Pinot Noir	Börner	6	10	BlauerSpatburgunder1607215	2006
2016_O_10_7	2016	O	1243.16	1	22.1882	5.1	1.6	7.1	Pinot Noir	Börner	7	10	BlauerSpatburgunder1607218	2006
2016_O_11_1	2016	O	817.094	1	22.2824	4.6	1.2	6.2	Pinot Noir	Börner	1	11	BlauerSpatburgunder4571739	2006
2016_O_11_2	2016	O	1111.11	1	22.8	4.7	1.2	6.1	Pinot Noir	Börner	2	11	BlauerSpatburgunder4571732	2006
2016_O_11_3	2016	O	1063.68	1	22.8235	4.9	1.5	6.6	Pinot Noir	Börner	3	11	BlauerSpatburgunder4571726	2006
2016_O_11_4	2016	O	982.906	1	22.6588	4.2	1.8	6.4	Pinot Noir	Börner	4	11	BlauerSpatburgunder4571719	2006
2016_O_11_5	2016	O	1210.68	1	22.6824	4	1.9	6.4	Pinot Noir	Börner	5	11	BlauerSpatburgunder4571714	2006
2016_O_11_6	2016	O	1278.63	1	22.4471	5.1	1.2	6.5	Pinot Noir	Börner	6	11	BlauerSpatburgunder457176	2006
2016_O_11_7	2016	O	982.906	1	22.4471	5	1.5	6.9	Pinot Noir	Börner	7	11	BlauerSpatburgunder457171	2006
2016_O_12_1	2016	O	1161.54	1	22.4941	4.7	1.3	6.3	Pinot Noir	Börner	1	12	BlauerSpatburgunder4590133	2006
2016_O_12_2	2016	O	1182.48	1	22.5412	4.7	1.4	6.4	Pinot Noir	Börner	2	12	BlauerSpatburgunder4590123	2006
2016_O_12_3	2016	O	1115.81	1	22.5882	4.8	1.3	6.2	Pinot Noir	Börner	3	12	BlauerSpatburgunder4590125	2006
2016_O_12_4	2016	O	1189.32	1	22.3294	4.2	1.6	6.3	Pinot Noir	Börner	4	12	BlauerSpatburgunder4590121	2006
2016_O_12_5	2016	O	1185.9	1	23.0118	4.1	2	6.3	Pinot Noir	Börner	5	12	BlauerSpatburgunder4590114	2006
2016_O_12_6	2016	O	1595.3	1	22.6588	5	1.3	6.5	Pinot Noir	Börner	6	12	BlauerSpatburgunder4590110	2006
2016_O_12_7	2016	O	1139.74	1	22.5647	5	1.6	7	Pinot Noir	Börner	7	12	BlauerSpatburgunder459012	2006
2016_O_13_2	2016	O	1313.25	1	21.9294	5.6	3.7	9.5	Pinot Noir	Börner	2	13	BlauerSpatburgunder1831	2006
2016_O_13_3	2016	O	1364.53	1	22.5176	5.3	3.7	9.7	Pinot Noir	Börner	3	13	BlauerSpatburgunder1825	2006
2016_O_13_4	2016	O	1433.76	1	22.4941	5	4	9.6	Pinot Noir	Börner	4	13	BlauerSpatburgunder1819	2006
2016_O_13_5	2016	O	1691.45	1	22.1647	5	4.4	9.9	Pinot Noir	Börner	5	13	BlauerSpatburgunder1813	2006
2016_O_13_6	2016	O	1645.3	1	22.3529	5.2	4	9.8	Pinot Noir	Börner	6	13	BlauerSpatburgunder1812	2006
2016_O_13_7	2016	O	1591.88	1	22.9176	5.8	3.9	10.2	Pinot Noir	Börner	7	13	BlauerSpatburgunder183	2006
2016_O_14_2	2016	O	1028.21	1	23.1294	5.2	3.9	9.6	Pinot Noir	Börner	2	14	BlauerSpatburgunder2011	2006
2016_O_14_3	2016	O	1338.89	1	22.7529	5.7	3.5	9.4	Pinot Noir	Börner	3	14	BlauerSpatburgunder205	2006
2016_O_14_4	2016	O	1378.21	1	22.7765	5.2	3.7	9.5	Pinot Noir	Börner	4	14	BlauerSpatburgunder203	2006
2016_O_14_5	2016	O	1635.47	1	21.5294	4.8	3.4	8.5	Pinot Noir	Börner	5	14	BlauerSpatburgunder2017	2006
2016_O_14_6	2016	O	1623.93	1	22.8235	5.2	3.8	9.4	Pinot Noir	Börner	6	14	BlauerSpatburgunder208	2006
2016_O_14_7	2016	O	1723.5	1	23.5294	5.5	3.4	9.5	Pinot Noir	Börner	7	14	BlauerSpatburgunder207	2006
2016_O_15_2	2016	O	648.718	1	23.0588	4.3	5.2	10.2	Pinot Noir	Börner	2	15	BlauerSpatburgunder2013	2006
2016_O_15_3	2016	O	900.855	1	23.1765	4.4	5.4	10.4	Pinot Noir	Börner	3	15	BlauerSpatburgunder2013	2006
2016_O_15_4	2016	O	637.607	1	23.2471	4.8	4.7	10.1	Pinot Noir	Börner	4	15	BlauerSpatburgunder2013	2006
2016_O_15_5	2016	O	702.991	1	23.4353	4.2	NA	10.4	Pinot Noir	Börner	5	15	BlauerSpatburgunder2013	2006
2016_O_15_6	2016	O	679.487	1	23.8588	4.5	5.3	10.3	Pinot Noir	Börner	6	15	BlauerSpatburgunder2013	2006
2016_O_15_7	2016	O	713.675	1	23.6235	5.3	5.1	11	Pinot Noir	Börner	7	15	BlauerSpatburgunder2013	2006
2016_O_2_3	2016	O	1008.12	1	22.3529	4.9	1.3	6.5	Pinot Noir	Börner	3	2	BlauerSpatburgunder3068242	2006
2016_O_2_4	2016	O	1200	1	22.5647	4.1	1.8	6.4	Pinot Noir	Börner	4	2	BlauerSpatburgunder3068243	2006
2016_O_2_5	2016	O	1221.37	1	22.2824	4	1.9	6.5	Pinot Noir	Börner	5	2	BlauerSpatburgunder3068224	2006
2016_O_2_6	2016	O	1118.38	1	22.3294	4.9	1.5	6.6	Pinot Noir	Börner	6	2	BlauerSpatburgunder3068218	2006
2016_O_2_7	2016	O	1146.58	1	22.3765	5.1	1.6	6.9	Pinot Noir	Börner	7	2	BlauerSpatburgunder3068215	2006
2016_O_3_1	2016	O	1007.26	1	23.4824	5.6	2.7	8.7	Pinot Noir	Börner	1	3	BlauerSpatburgunder45712	2006
2016_O_3_2	2016	O	947.436	1	23.4588	6.1	2.5	8.9	Pinot Noir	Börner	2	3	BlauerSpatburgunder37-1	2006
2016_O_3_3	2016	O	1179.49	1	23.5059	6.1	2.5	8.9	Pinot Noir	Börner	3	3	BlauerSpatburgunder37-2	2006
2016_O_3_4	2016	O	947.436	1	22.6353	4.2	1.6	6.3	Pinot Noir	Börner	4	3	BlauerSpatburgunder3141338	2006
2016_O_3_5	2016	O	943.59	1	22.4941	4.1	1.6	6.3	Pinot Noir	Börner	5	3	BlauerSpatburgunder3141322	2006
2016_O_3_6	2016	O	1132.48	1	22.1412	4.8	1.3	6.5	Pinot Noir	Börner	6	3	BlauerSpatburgunder3141317	2006
2016_O_3_7	2016	O	1253.42	1	21.9765	4.9	1.8	6.9	Pinot Noir	Börner	7	3	BlauerSpatburgunder3141315	2006
2016_O_4_3	2016	O	876.068	1	21.9765	4.8	1.4	6.6	Pinot Noir	Börner	3	4	BlauerSpatburgunder2118638	2006
2016_O_4_4	2016	O	1246.58	1	22.2118	4.1	1.8	6.4	Pinot Noir	Börner	4	4	BlauerSpatburgunder2118622	2006
2016_O_4_5	2016	O	1228.63	1	22.8235	4.3	1.7	6.4	Pinot Noir	Börner	5	4	BlauerSpatburgunder2118627	2006
2016_O_4_6	2016	O	1171.79	1	22.4471	5	1.5	6.7	Pinot Noir	Börner	6	4	BlauerSpatburgunder211864	2006
2016_O_4_7	2016	O	1460.68	1	22.4	4.8	1.7	6.8	Pinot Noir	Börner	7	4	BlauerSpatburgunder211863	2006
2016_O_5_2	2016	O	1149.15	1	22.4471	4.7	1.4	6.4	Pinot Noir	Börner	2	5	BlauerSpatburgunder1936038	2006
2016_O_5_3	2016	O	1499.15	1	22.2588	5	1.1	6.3	Pinot Noir	Börner	3	5	BlauerSpatburgunder1936022	2006
2016_O_5_4	2016	O	1182.48	1	22.1412	4.5	1.6	6.5	Pinot Noir	Börner	4	5	BlauerSpatburgunder1936020	2006
2016_O_5_5	2016	O	1257.26	1	22.3765	4.1	1.8	6.3	Pinot Noir	Börner	5	5	BlauerSpatburgunder193607	2006
2016_O_5_6	2016	O	13.2479	1	22.1412	4.9	1.7	6.7	Pinot Noir	Börner	6	5	BlauerSpatburgunder193605	2006
2016_O_5_7	2016	O	1481.62	1	22.2118	4.6	1.8	6.8	Pinot Noir	Börner	7	5	BlauerSpatburgunder193604	2006
2016_O_6_2	2016	O	965.812	1	22.2588	5	1.3	6.4	Pinot Noir	Börner	2	6	BlauerSpatburgunder1716836	2006
2016_O_6_3	2016	O	993.59	1	22.2353	4.7	1.3	6.5	Pinot Noir	Börner	3	6	BlauerSpatburgunder1716828	2006
2016_O_6_4	2016	O	1187.18	1	22.2353	4.1	1.9	6.6	Pinot Noir	Börner	4	6	BlauerSpatburgunder1716819	2006
2016_O_6_5	2016	O	1089.74	1	22	4.5	1.7	6.5	Pinot Noir	Börner	5	6	BlauerSpatburgunder1716813	2006
2016_O_6_6	2016	O	1135.9	1	22.1176	4.7	1.4	6.5	Pinot Noir	Börner	6	6	BlauerSpatburgunder171687	2006
2016_O_6_7	2016	O	1135.9	1	22.0471	4.8	2	7	Pinot Noir	Börner	7	6	BlauerSpatburgunder171685	2006
2016_O_7_2	2016	O	1037.18	1	22.5882	4.8	1.3	6.4	Pinot Noir	Börner	2	7	BlauerSpatburgunder4596238	2006
2016_O_7_3	2016	O	1135.9	1	22.6118	4.7	1.4	6.2	Pinot Noir	Börner	3	7	BlauerSpatburgunder4596228	2006
2016_O_7_4	2016	O	1075.64	1	22.5412	4.5	1.4	6.2	Pinot Noir	Börner	4	7	BlauerSpatburgunder4596225	2006
2016_O_7_5	2016	O	1196.58	1	22.6588	4.1	1.7	6.3	Pinot Noir	Börner	5	7	BlauerSpatburgunder4596221	2006
2016_O_7_6	2016	O	1257.26	1	22.8941	5.1	1.2	6.7	Pinot Noir	Börner	6	7	BlauerSpatburgunder4596213	2006
2016_O_7_7	2016	O	1431.62	1	22.4471	5.2	1.4	7	Pinot Noir	Börner	7	7	BlauerSpatburgunder459626	2006
2016_O_8_2	2016	O	1071.79	1	22.5176	4.5	1.2	6	Pinot Noir	Börner	2	8	BlauerSpatburgunder4580941	2006
2016_O_8_3	2016	O	1217.95	1	22.5882	4.8	1.2	6.2	Pinot Noir	Börner	3	8	BlauerSpatburgunder4580930	2006
2016_O_8_4	2016	O	1018.38	1	22.7529	3.9	1.7	6.1	Pinot Noir	Börner	4	8	BlauerSpatburgunder4580921	2006
2016_O_8_5	2016	O	1018.38	1	22.9412	4.2	1.7	6.4	Pinot Noir	Börner	5	8	BlauerSpatburgunder4580918	2006
2016_O_8_6	2016	O	1317.52	1	22.6118	5	0.9	6.3	Pinot Noir	Börner	6	8	BlauerSpatburgunder4580914	2006
2016_O_8_7	2016	O	1321.37	1	22.9412	5.1	1.1	6.6	Pinot Noir	Börner	7	8	BlauerSpatburgunder458096	2006
2016_O_9_2	2016	O	1190.6	1	22.5647	4.6	1.4	6.3	Pinot Noir	Börner	2	9	BlauerSpatburgunder4565825	2006
2016_O_9_3	2016	O	1086.32	1	22.5882	4.7	1.3	6.4	Pinot Noir	Börner	3	9	BlauerSpatburgunder4565824	2006
2016_O_9_4	2016	O	1346.15	1	22.3529	4.3	1.6	6.3	Pinot Noir	Börner	4	9	BlauerSpatburgunder4565816	2006
2016_O_9_5	2016	O	1135.9	1	22.6824	3.9	1.7	6.1	Pinot Noir	Börner	5	9	BlauerSpatburgunder4565810	2006
2016_O_9_6	2016	O	1118.8	1	23.1059	4.9	0.8	6.2	Pinot Noir	Börner	6	9	BlauerSpatburgunder456586	2006
2016_O_9_7	2016	O	1257.26	1	22.8235	5.2	1.3	6.7	Pinot Noir	Börner	7	9	BlauerSpatburgunder456585	2006
2019_B_31_3	2019	B	1239.32	3	23.5294	3.4	3.1	7.3	Pinot Noir	Börner	3	31	BlauerSpatburgunderKastenholz1	2011
2019_B_31_4	2019	B	1467.09	1	20.3529	3.5	3.4	7	Pinot Noir	Börner	4	31	BlauerSpatburgunder404	2011
2019_C_15_1	2019	C	900.855	2	21.0824	2.8	3.3	6.7	Pinot Noir	Kober 125 AA	1	15	BlauerSpatburgunder405	2012
2019_C_15_2	2019	C	1049.15	3	20.4235	3.4	3.4	7.2	Pinot Noir	Kober 125 AA	2	15	BlauerSpatburgunder403	2012
2019_C_15_3	2019	C	975.641	2	20.4	2.9	3.9	7.5	Pinot Noir	Kober 125 AA	3	15	BlauerSpatburgunder402	2012
2019_C_15_4	2019	C	1054.27	1	18.7765	4.2	3.8	8.7	Pinot Noir	Kober 125 AA	4	15	BlauerSpatburgunder401	2012
2019_G_15_1	2019	G	1107.26	1	19.3647	4	3.3	8	Pinot Noir	SO 4	1	15	BlauerSpatburgunder20-16	2014
2019_G_16_1	2019	G	1181.2	1	19.5294	4	3.9	8.4	Pinot Noir	SO 4	1	16	BlauerSpatburgunder20-16	2014
2019_G_17_1	2019	G	1284.19	1	18.3529	4.1	4.8	9.5	Pinot Noir	SO 4	1	17	BlauerSpatburgunder20-20	2014
2019_G_18_1	2019	G	1444.44	1	18.1412	3.9	4.5	9	Pinot Noir	SO 4	1	18	BlauerSpatburgunder20-20	2014
2019_G_19_1	2019	G	740.598	1	23.4118	4.7	2.8	8.2	Pinot Noir	SO 4	1	19	BlauerSpatburgunder406	2014
2019_G_19_10	2019	G	1324.79	1	23.4588	4.1	3.9	8.6	Pinot Noir	SO 4	10	19	BlauerSpatburgunder424	2014
2019_G_19_11	2019	G	655.128	1	20.8	5.2	4.3	10.2	Pinot Noir	SO 4	11	19	BlauerSpatburgunder426	2014
2019_G_19_12	2019	G	1125.21	1	23.4353	4.6	3.8	8.8	Pinot Noir	SO 4	12	19	BlauerSpatburgunder427	2014
2019_G_19_13	2019	G	1282.05	1	23.2471	3.4	4.2	8.3	Pinot Noir	SO 4	13	19	BlauerSpatburgunder428	2014
2019_G_19_14	2019	G	783.333	1	24.1412	2.7	3.6	6.5	Pinot Noir	SO 4	14	19	BlauerSpatburgunder460	2014
2019_G_19_15	2019	G	940.171	1	23.3647	3.2	4	7.5	Pinot Noir	SO 4	15	19	BlauerSpatburgunder462	2014
2019_G_19_2	2019	G	1396.15	1	22.8706	4.2	2.8	7.7	Pinot Noir	SO 4	2	19	BlauerSpatburgunder411	2014
2019_G_19_3	2019	G	1438.89	1	23.5059	4.2	2.7	7.6	Pinot Noir	SO 4	3	19	BlauerSpatburgunder413	2014
2019_G_19_4	2019	G	1210.68	1	23.7647	4.2	3.4	8.2	Pinot Noir	SO 4	4	19	BlauerSpatburgunder415	2014
2019_G_19_5	2019	G	1766.24	1	23.1059	4.3	3.5	8.4	Pinot Noir	SO 4	5	19	BlauerSpatburgunder416	2014
2019_G_19_6	2019	G	1310.68	1	23.9294	4.1	3.6	8.3	Pinot Noir	SO 4	6	19	BlauerSpatburgunder417	2014
2019_G_19_7	2019	G	1581.2	1	21.7647	4.2	3.1	8	Pinot Noir	SO 4	7	19	BlauerSpatburgunder419	2014
2019_G_19_8	2019	G	1937.18	1	20.7294	4.7	4	9.3	Pinot Noir	SO 4	8	19	BlauerSpatburgunder422	2014
2019_G_19_9	2019	G	1923.08	1	23.1059	5.1	3.6	8.8	Pinot Noir	SO 4	9	19	BlauerSpatburgunder423	2014
2019_G_20_1	2019	G	1467.09	1	23.6706	4.6	1.9	7.2	Pinot Noir	SO 4	1	20	BlauerSpatburgunder463	2014
2019_G_20_10	2019	G	897.436	1	23.5059	3.2	3.7	6.9	Pinot Noir	SO 4	10	20	BlauerSpatburgunderRD8	2014
2019_G_20_2	2019	G	982.906	1	24.7765	4.3	2.6	7.3	Pinot Noir	SO 4	2	20	BlauerSpatburgunder464	2014
2019_G_20_3	2019	G	1225.21	1	23.8118	3.8	2.8	7.2	Pinot Noir	SO 4	3	20	BlauerSpatburgunder465	2014
2019_G_20_4	2019	G	1353.42	1	24.1647	3.8	2.2	6.8	Pinot Noir	SO 4	4	20	BlauerSpatburgunder466	2014
2019_G_20_5	2019	G	1068.38	1	24.6588	3.9	2.4	6.7	Pinot Noir	SO 4	5	20	BlauerSpatburgunder467	2014
2019_G_20_6	2019	G	1125.21	1	24.0941	4	2.6	7	Pinot Noir	SO 4	6	20	BlauerSpatburgunderS1-1	2014
2019_G_20_7	2019	G	1167.95	1	23.8824	4.4	2.6	7.4	Pinot Noir	SO 4	7	20	BlauerSpatburgunderS1-2	2014
2019_G_20_8	2019	G	797.863	1	22.3765	4.8	2.7	8	Pinot Noir	SO 4	8	20	BlauerSpatburgunderRD4	2014
2019_G_20_9	2019	G	755.128	1	23.4353	3.2	3.6	7.1	Pinot Noir	SO 4	9	20	BlauerSpatburgunderRD6	2014
2019_O_3_1	2019	O	1294.44	1	21.8118	4.5	5	10.1	Pinot Noir	Börner	1	3	BlauerSpatburgunder45712	2006
2019_O_3_2	2019	O	1303.42	1	21.9765	4.3	4.8	9.7	Pinot Noir	Börner	2	3	BlauerSpatburgunder37-1	2006
2019_O_3_3	2019	O	1759.4	1	20.6824	5	4.6	10.2	Pinot Noir	Börner	3	3	BlauerSpatburgunder37-2	2006
2020_B_10_1	2020	B	997.009	1	19.8118	4	3.1	6.9	Pinot Noir	Börner	1	10	BlauerSpatburgunder4590235	2010
2020_B_10_2	2020	B	854.701	1	21.0353	4.9	3	6.6	Pinot Noir	Börner	2	10	BlauerSpatburgunder4590228	2010
2020_B_10_3	2020	B	1004.27	1	20.8235	5	2.6	6.1	Pinot Noir	Börner	3	10	BlauerSpatburgunder4590219	2010
2020_B_10_4	2020	B	1097.01	1	20.8	4.9	2.7	6.4	Pinot Noir	Börner	4	10	BlauerSpatburgunder4590213	2010
2020_B_11_1	2020	B	992.308	1	21.3412	4.7	3	6.3	Pinot Noir	Börner	1	11	BlauerSpatburgunder4569013	2010
2020_B_11_2	2020	B	735.043	1	21.7647	4.9	3	6.6	Pinot Noir	Börner	2	11	BlauerSpatburgunder4569041	2010
2020_B_11_3	2020	B	1095.73	1	20.4	4.9	2.7	6.4	Pinot Noir	Börner	3	11	BlauerSpatburgunder4569032	2010
2020_B_11_4	2020	B	1000.85	1	20.8706	4.5	2.7	6.1	Pinot Noir	Börner	4	11	BlauerSpatburgunder4569022	2010
2020_B_12_1	2020	B	870.085	1	20.9882	4.7	3.2	6.8	Pinot Noir	Börner	1	12	BlauerSpatburgunder4581041	2010
2020_B_12_3	2020	B	967.521	1	20.4941	4.9	2.6	6.5	Pinot Noir	Börner	3	12	BlauerSpatburgunder4581034	2010
2020_B_12_4	2020	B	1071.79	1	20.1882	4.9	2.7	6.6	Pinot Noir	Börner	4	12	BlauerSpatburgunder4581024	2010
2020_B_13_20	2020	B	826.068	1	24.5647	5.5	2.9	7.5	Pinot Noir	Börner	20	13	BlauerSpatburgunder4128	2012
2020_B_13_21	2020	B	712.393	1	24.3294	5.1	2.3	6.7	Pinot Noir	Börner	21	13	BlauerSpatburgunder4129	2012
2020_B_13_22	2020	B	854.701	1	23.1765	4.6	1.6	5.5	Pinot Noir	Börner	22	13	BlauerSpatburgunder4130	2012
2020_B_13_23	2020	B	797.863	1	23.5765	5.1	2.2	6.6	Pinot Noir	Börner	23	13	BlauerSpatburgunder4131	2012
2020_B_13_24	2020	B	1111.11	1	23.3412	5.5	2.2	6.9	Pinot Noir	Börner	24	13	BlauerSpatburgunder4132	2012
2020_B_31_14	2020	B	384.615	1	25.0118	5.1	2.1	6.2	Pinot Noir	Börner	14	31	BlauerSpatburgunder4138	2011
2020_B_31_2	2020	B	1082.48	1	24.5412	5.1	2	6.2	Pinot Noir	Börner	2	31	BlauerSpatburgunder4142	2011
2020_B_31_3	2020	B	1146.58	1	25.1059	4.9	3.1	6.7	Pinot Noir	Börner	3	31	BlauerSpatburgunderKastenholz1	2011
2020_B_8_1	2020	B	1038.03	1	25.1765	5.8	2.7	7.4	Pinot Noir	Börner	1	8	BlauerSpatburgunder20-1919	2010
2020_B_8_3	2020	B	1017.95	1	24.7529	6	2.8	7.6	Pinot Noir	Börner	3	8	BlauerSpatburgunder20-1927	2010
2020_B_8_4	2020	B	1050.43	1	24.6353	5.7	2.5	7.1	Pinot Noir	Börner	4	8	BlauerSpatburgunder20-1915	2010
2020_B_9_1	2020	B	612.393	1	26.0941	5.9	2.6	7.5	Pinot Noir	Börner	1	9	BlauerSpatburgunder20-13288	2010
2020_B_9_2	2020	B	964.103	1	26.1882	6	2.4	7.3	Pinot Noir	Börner	2	9	BlauerSpatburgunder20-1318	2010
2020_B_9_3	2020	B	1085.47	1	24.6353	6.4	2.5	7.6	Pinot Noir	Börner	3	9	BlauerSpatburgunder20-1310	2010
2020_B_9_4	2020	B	1130.34	1	25.5765	6	2.5	7.2	Pinot Noir	Börner	4	9	BlauerSpatburgunder20-139	2010
2020_C_14_12	2020	C	612.393	1	23.5059	2.8	2.2	4.7	Pinot Noir	Kober 125 AA	12	14	BlauerSpatburgunder4134	2012
2020_C_14_13	2020	C	863.248	1	24.6353	3.4	2.6	5.5	Pinot Noir	Kober 125 AA	13	14	BlauerSpatburgunder4135	2012
2020_C_14_4	2020	C	1182.48	1	23.6706	4.3	2.4	5.3	Pinot Noir	Kober 125 AA	4	14	BlauerSpatburgunder404	2012
2020_C_15_1	2020	C	982.906	1	23.3412	4.4	2.4	5.6	Pinot Noir	Kober 125 AA	1	15	BlauerSpatburgunder405	2012
2020_C_15_2	2020	C	1089.74	1	22.3765	3.9	3	6.6	Pinot Noir	Kober 125 AA	2	15	BlauerSpatburgunder403	2012
2020_C_15_3	2020	C	968.803	1	24.9647	4.6	2.6	5.8	Pinot Noir	Kober 125 AA	3	15	BlauerSpatburgunder402	2012
2020_C_15_4	2020	C	975.641	1	23.5529	4.2	2.3	5.2	Pinot Noir	Kober 125 AA	4	15	BlauerSpatburgunder401	2012
2020_E_10_16	2020	E	783.333	1	25.3412	3.6	3.4	6	Pinot Noir	Börner	16	10	BlauerSpatburgunder4097	2009
2020_E_10_8	2020	E	1253.42	1	22.9882	3.5	2.7	5.8	Pinot Noir	Börner	8	10	BlauerSpatburgunder4105	2009
2020_E_11_15	2020	E	626.923	1	25.1294	2.7	2.5	4.6	Pinot Noir	Börner	15	11	BlauerSpatburgunder4115	2009
2020_E_9_11	2020	E	940.171	1	25.2235	3.1	3.7	5.9	Pinot Noir	Börner	11	9	BlauerSpatburgunder4086	2009
2020_E_9_13	2020	E	982.906	1	24.4235	3.6	3.1	6.1	Pinot Noir	Börner	13	9	BlauerSpatburgunder2026	2009
2020_G_19_1	2020	G	854.701	1	27.2471	5.4	1.1	5.8	Pinot Noir	SO 4	1	19	BlauerSpatburgunder406	2014
2020_G_19_11	2020	G	1282.05	1	24.6353	5.8	2.5	7.4	Pinot Noir	SO 4	11	19	BlauerSpatburgunder426	2014
2020_G_19_14	2020	G	1310.68	1	26.3765	4.7	1.9	5.5	Pinot Noir	SO 4	14	19	BlauerSpatburgunder460	2014
2020_G_19_15	2020	G	982.906	1	27.3647	4.8	2.7	6.4	Pinot Noir	SO 4	15	19	BlauerSpatburgunder462	2014
2020_G_19_6	2020	G	926.068	1	27.2	5.2	2.1	6.5	Pinot Noir	SO 4	6	19	BlauerSpatburgunder417	2014
2020_G_19_8	2020	G	1068.38	1	27.8824	5.4	2.4	6.8	Pinot Noir	SO 4	8	19	BlauerSpatburgunder422	2014
2020_G_20_4	2020	G	982.906	1	26.2824	4.9	2	5.8	Pinot Noir	SO 4	4	20	BlauerSpatburgunder466	2014
2020_G_20_6	2020	G	1097.01	1	26.9647	4.8	1.3	5.4	Pinot Noir	SO 4	6	20	BlauerSpatburgunderS1-1	2014
2020_G_20_7	2020	G	1196.58	1	28.0235	4.8	2.1	5.9	Pinot Noir	SO 4	7	20	BlauerSpatburgunderS1-2	2014
2020_G_29_1	2020	G	413.248	1	27.3412	3.7	3.6	6	Pinot Noir	SO 4	1	29	BlauerSpatburgunderMRB3-1	2017
2020_G_29_10	2020	G	926.068	1	29.4588	3.1	4.4	5.3	Pinot Noir	SO 4	10	29	BlauerSpatburgunderMRB9-21	2017
2020_G_29_13	2020	G	1267.95	1	25.3412	4.1	3.9	6.8	Pinot Noir	SO 4	13	29	BlauerSpatburgunder20252	2017
2020_G_29_14	2020	G	1054.27	1	25.1294	4	3.6	6.4	Pinot Noir	SO 4	14	29	BlauerSpatburgunder20243	2017
2020_G_29_4	2020	G	1509.83	1	24.3765	4.3	4.2	7.4	Pinot Noir	SO 4	4	29	BlauerSpatburgunderMRB3-5	2017
2020_G_29_6	2020	G	1396.15	1	25.7882	3.4	3.7	5.9	Pinot Noir	SO 4	6	29	BlauerSpatburgunderMRB4-8	2017
2020_G_29_8	2020	G	1381.62	1	27.9529	4.1	4.4	6.8	Pinot Noir	SO 4	8	29	BlauerSpatburgunderMRB5-13	2017
2020_G_29_9	2020	G	1837.61	1	22.7765	4.5	3.8	7.6	Pinot Noir	SO 4	9	29	BlauerSpatburgunderMRB7-16	2017
2020_G_31_14	2020	G	876.068	1	26.6118	3	4.1	5.7	Pinot Noir	SO 4	14	31	BlauerSpatburgunder40001	2017
2020_G_32_15	2020	G	1452.99	1	26.8	2.6	3.4	4.7	Pinot Noir	SO 4	15	32	BlauerSpatburgunder4063	2017
2020_G_32_5	2020	G	1609.83	1	26.4	2.7	4	5.2	Pinot Noir	SO 4	5	32	BlauerSpatburgunder40372	2017
2020_G_32_7	2020	G	1239.32	1	26.8471	3.4	3.8	5.8	Pinot Noir	SO 4	7	32	BlauerSpatburgunder40452	2017
2020_G_32_8	2020	G	1310.68	1	26.4	3.5	4	6.1	Pinot Noir	SO 4	8	32	BlauerSpatburgunder40461	2017
2020_G_32_9	2020	G	1225.21	1	25.7882	3.3	3.7	5.7	Pinot Noir	SO 4	9	32	BlauerSpatburgunder40471	2017
2020_G_33_1	2020	G	1947.01	1	23.5294	4.2	1.7	5.4	Pinot Noir	SO 4	1	33	BlauerSpatburgunder11324	2017
2020_G_33_2	2020	G	759.829	1	21.5529	3.8	1.7	5.2	Pinot Noir	Kober 125 AA	2	33	BlauerSpatburgunder116896	2017
2020_G_33_3	2020	G	1619.23	1	22.3059	4	1.8	5.5	Pinot Noir	Kober 125 AA	3	33	BlauerSpatburgunder116893	2017
2020_G_33_4	2020	G	949.573	1	24.9647	4.6	2.9	6.1	Pinot Noir	SO 4	4	33	BlauerSpatburgunder4444	2017
2020_G_33_5	2020	G	1638.03	1	23.8588	3.7	2.3	5.2	Pinot Noir	SO 4	5	33	BlauerSpatburgunderProbsteiBuchholz	2017
2020_G_34_1	2020	G	1628.63	1	25.4824	4.4	2.6	5.8	Pinot Noir	Kober 125 AA	1	34	BlauerSpatburgunder1716846113	2017
2020_G_34_4	2020	G	1210.68	1	23.3176	4.8	3.8	7.5	Pinot Noir	Kober 125 AA	4	34	BlauerSpatburgunder4590265	2017
2020_G_4_3	2020	G	1189.53	1	20.0706	6.45	3.45	9.3	Pinot Noir	SO 4	3	4	BlauerSpatburgunder77	2011
2020_G_6_13	2020	G	890.171	1	27.7412	7.6	NA	NA	Pinot Noir	SO 4	13	6	BlauerSpatburgunderProbsteiBuchholz	2015
2021_B_10_1	2021	B	1016.24	1	19.5765	5	4.6	8.4	Pinot Noir	Börner	1	10	BlauerSpatburgunder4590235	2010
2021_B_10_2	2021	B	1175.21	1	19.6706	4.7	4.3	8	Pinot Noir	Börner	2	10	BlauerSpatburgunder4590228	2010
2021_B_10_3	2021	B	1278.63	1	19.8353	4.7	4.3	7.9	Pinot Noir	Börner	3	10	BlauerSpatburgunder4590219	2010
2021_B_10_4	2021	B	1071.79	1	20.0941	4.5	4.6	7.9	Pinot Noir	Börner	4	10	BlauerSpatburgunder4590213	2010
2021_B_11_1	2021	B	1244.02	1	20.0941	6	6.7	11.7	Pinot Noir	Börner	1	11	BlauerSpatburgunder4569013	2010
2021_B_11_2	2021	B	1153.85	1	19.0588	6.2	6.8	12	Pinot Noir	Börner	2	11	BlauerSpatburgunder4569041	2010
2021_B_11_3	2021	B	1129.06	1	19.6706	6.3	7.1	12.5	Pinot Noir	Börner	3	11	BlauerSpatburgunder4569032	2010
2021_B_11_4	2021	B	1135.9	1	18.2824	5.7	4.4	9.1	Pinot Noir	Börner	4	11	BlauerSpatburgunder4569022	2010
2021_B_12_3	2021	B	1014.96	1	18.2824	6	4.9	9.9	Pinot Noir	Börner	3	12	BlauerSpatburgunder4581034	2010
2021_B_12_4	2021	B	1196.58	1	18.9647	6.8	5	10.6	Pinot Noir	Börner	4	12	BlauerSpatburgunder4581024	2010
2021_B_8_1	2021	B	2165.38	1	21.3176	7.3	6.5	12.3	Pinot Noir	Börner	1	8	BlauerSpatburgunder20-1919	2010
2021_B_8_3	2021	B	1060.68	1	20.8	6.9	6.3	11.9	Pinot Noir	Börner	3	8	BlauerSpatburgunder20-1927	2010
2021_B_8_4	2021	B	1025.64	1	21.1529	6.9	5.7	11.3	Pinot Noir	Börner	4	8	BlauerSpatburgunder20-1915	2010
2021_B_9_1	2021	B	864.103	1	21.3882	7.5	6.7	12.7	Pinot Noir	Börner	1	9	BlauerSpatburgunder20-13288	2010
2021_B_9_2	2021	B	655.128	1	21.1765	7.5	6.3	12.5	Pinot Noir	Börner	2	9	BlauerSpatburgunder20-1318	2010
2021_B_9_3	2021	B	1032.91	1	20.8	6.6	5.8	11.2	Pinot Noir	Börner	3	9	BlauerSpatburgunder20-1310	2010
2021_B_9_4	2021	B	1044.87	1	21.3882	7.2	5.8	11.7	Pinot Noir	Börner	4	9	BlauerSpatburgunder20-139	2010
2021_C_14_4	2021	C	755.128	1	18.5882	6.4	5.5	10.8	Pinot Noir	Kober 125 AA	4	14	BlauerSpatburgunder404	2012
2021_C_15_4	2021	C	648.291	1	19.0353	6.3	5.3	10.5	Pinot Noir	Kober 125 AA	4	15	BlauerSpatburgunder401	2012
2021_G_15_1	2021	G	1297.86	1	22.3529	6.9	5.9	11.5	Pinot Noir	SO 4	1	15	BlauerSpatburgunder20-16	2014
2021_G_16_1	2021	G	1269.66	1	22.0235	6.8	5.7	11.1	Pinot Noir	SO 4	1	16	BlauerSpatburgunder20-16	2014
2021_G_17_1	2021	G	1149.15	1	21.2471	6.8	6.9	12.1	Pinot Noir	SO 4	1	17	BlauerSpatburgunder20-20	2014
2021_G_18_1	2021	G	1111.97	1	21.2	7	6.9	12.6	Pinot Noir	SO 4	1	18	BlauerSpatburgunder20-20	2014
2021_G_20_6	2021	G	740.598	1	22.1412	6.8	5.9	11.3	Pinot Noir	SO 4	6	20	BlauerSpatburgunderS1-1	2014
2021_G_20_7	2021	G	826.068	1	20.7059	6	6.6	11.4	Pinot Noir	SO 4	7	20	BlauerSpatburgunderS1-2	2014
2021_G_29_1	2021	G	427.35	1	22.1882	7.1	6.2	11.7	Pinot Noir	SO 4	1	29	BlauerSpatburgunderMRB3-1	2017
2021_G_29_10	2021	G	883.333	5	22.6118	6.2	6.4	10.9	Pinot Noir	SO 4	10	29	BlauerSpatburgunderMRB9-21	2017
2021_G_29_11	2021	G	498.718	1	17.7882	6.6	5	10.5	Pinot Noir	SO 4	11	29	BlauerSpatburgunderMRB9-22	2017
2021_G_29_12	2021	G	626.923	1	22.6118	6.3	6	10.8	Pinot Noir	SO 4	12	29	BlauerSpatburgunderMRB9-23	2017
2021_G_29_13	2021	G	1210.68	1	23.0824	7.5	6.6	12.4	Pinot Noir	SO 4	13	29	BlauerSpatburgunder20252	2017
2021_G_29_14	2021	G	1196.58	1	23.1765	7.1	6.1	11.9	Pinot Noir	SO 4	14	29	BlauerSpatburgunder20243	2017
2021_G_29_15	2021	G	697.863	1	22.9882	7.5	6	11.8	Pinot Noir	SO 4	15	29	BlauerSpatburgunder20272	2017
2021_G_29_2	2021	G	755.128	1	21.5059	7.2	7.3	13.1	Pinot Noir	SO 4	2	29	BlauerSpatburgunderMRB3-3	2017
2021_G_29_3	2021	G	1638.03	1	16.9412	7	6.3	12.1	Pinot Noir	SO 4	3	29	BlauerSpatburgunderMRB3-4	2017
2021_G_29_4	2021	G	1338.89	1	20.1176	7.5	7.3	13.4	Pinot Noir	SO 4	4	29	BlauerSpatburgunderMRB3-5	2017
2021_G_29_6	2021	G	584.188	5	19.9529	7	5.8	11.5	Pinot Noir	SO 4	6	29	BlauerSpatburgunderMRB4-8	2017
2021_G_29_7	2021	G	926.068	1	19.9765	7	6.2	11.8	Pinot Noir	SO 4	7	29	BlauerSpatburgunderMRB4-11	2017
2021_G_29_8	2021	G	1666.67	1	21.2235	6.5	7.2	12.3	Pinot Noir	SO 4	8	29	BlauerSpatburgunderMRB5-13	2017
2021_G_29_9	2021	G	2350.43	1	19.6	7.4	6.5	12.7	Pinot Noir	SO 4	9	29	BlauerSpatburgunderMRB7-16	2017
2021_G_30_1	2021	G	1068.38	1	22.1412	8	7	13.5	Pinot Noir	SO 4	1	30	BlauerSpatburgunder20282	2017
2021_G_31_14	2021	G	555.556	1	18.8	6.5	4.9	10.2	Pinot Noir	SO 4	14	31	BlauerSpatburgunder40001	2017
2021_G_31_15	2021	G	940.171	1	19.6471	5.5	5.3	9.9	Pinot Noir	SO 4	15	31	BlauerSpatburgunder40003	2017
2021_G_32_9	2021	G	968.803	1	20.1412	7.3	4.9	10.5	Pinot Noir	SO 4	9	32	BlauerSpatburgunder40471	2017
2021_G_33_4	2021	G	579.487	1	21.2235	6.3	6.6	11.2	Pinot Noir	SO 4	4	33	BlauerSpatburgunder4444	2017
2021_G_33_5	2021	G	850	1	18.6588	6.6	4.8	9.9	Pinot Noir	SO 4	5	33	BlauerSpatburgunderProbsteiBuchholz	2017
2021_G_34_2	2021	G	1858.97	1	20.0706	4.7	4.7	8.2	Pinot Noir	Kober 125 AA	2	34	BlauerSpatburgunder4590214	2017
2021_G_34_3	2021	G	1020.94	1	23.0588	6.6	7.1	12.3	Pinot Noir	Kober 125 AA	3	34	BlauerSpatburgunder4590240	2017
2021_G_34_4	2021	G	1476.92	1	21.2471	6.9	6.3	11.7	Pinot Noir	Kober 125 AA	4	34	BlauerSpatburgunder4590265	2017
2021_O_13_2	2021	O	1011.54	1	18.6824	5.2	5.3	10.2	Pinot Noir	Börner	2	13	BlauerSpatburgunder1831	2006
2021_O_13_3	2021	O	783.333	1	18.2353	5.3	5	10.1	Pinot Noir	Börner	3	13	BlauerSpatburgunder1825	2006
2021_O_13_4	2021	O	1118.38	1	17.8824	5.3	5	10	Pinot Noir	Börner	4	13	BlauerSpatburgunder1819	2006
2021_O_13_5	2021	O	968.803	2	17.4118	5.3	5.7	10.8	Pinot Noir	Börner	5	13	BlauerSpatburgunder1813	2006
2021_O_13_6	2021	O	573.504	1	18.0706	5.4	5.5	10.6	Pinot Noir	Börner	6	13	BlauerSpatburgunder1812	2006
2021_O_13_7	2021	O	1552.56	1	18.6588	5.6	6.1	11.1	Pinot Noir	Börner	7	13	BlauerSpatburgunder183	2006
2021_O_14_2	2021	O	797.863	1	18.8	5.2	5.2	10.1	Pinot Noir	Börner	2	14	BlauerSpatburgunder2011	2006
2021_O_14_3	2021	O	697.863	1	19.3882	5	5.4	10.1	Pinot Noir	Börner	3	14	BlauerSpatburgunder205	2006
2021_O_14_5	2021	O	982.906	1	18.0471	5.1	6.2	11	Pinot Noir	Börner	5	14	BlauerSpatburgunder2017	2006
2021_O_14_6	2021	O	758.547	1	18.8235	5.3	5.1	9.9	Pinot Noir	Börner	6	14	BlauerSpatburgunder208	2006
2021_O_14_7	2021	O	1182.48	1	18.6353	5.5	5.7	10.4	Pinot Noir	Börner	7	14	BlauerSpatburgunder207	2006
2021_O_3_1	2021	O	500.427	1	19.3647	6.4	5.8	11	Pinot Noir	Börner	1	3	BlauerSpatburgunder45712	2006
2021_O_3_2	2021	O	1032.91	1	19.3176	6.4	5.5	10.7	Pinot Noir	Börner	2	3	BlauerSpatburgunder37-1	2006
2021_O_3_3	2021	O	1189.32	1	19.2706	6.5	5.7	11	Pinot Noir	Börner	3	3	BlauerSpatburgunder37-2	2006
2022_B_10_2	2022	B	1423.5	0	18.5412	3.5	2.6	6.5	Pinot Noir	Börner	2	10	BlauerSpatburgunder4590228	2010
2022_B_11_1	2022	B	1707.26	0	17.5059	3.9	2.7	7	Pinot Noir	Börner	1	11	BlauerSpatburgunder4569013	2010
2022_B_12_1	2022	B	1559.4	0	18.6824	3.4	2.5	6.2	Pinot Noir	Börner	1	12	BlauerSpatburgunder4581041	2010
2022_B_31_3	2022	B	1524.36	0	23.0353	3.6	2.4	5.6	Pinot Noir	Börner	3	31	BlauerSpatburgunderKastenholz1	2011
2022_C_14_4	2022	C	1487.18	0	22.8	3.2	2.1	4.9	Pinot Noir	Kober 125 AA	4	14	BlauerSpatburgunder404	2012
2022_C_15_1	2022	C	1593.16	1	21.2	3.4	2.1	5.2	Pinot Noir	Kober 125 AA	1	15	BlauerSpatburgunder405	2012
2022_C_15_2	2022	C	1523.5	0	22.3059	3.5	2.2	5.5	Pinot Noir	Kober 125 AA	2	15	BlauerSpatburgunder403	2012
2022_C_15_3	2022	C	1481.62	1	22.5176	3.1	2	4.8	Pinot Noir	Kober 125 AA	3	15	BlauerSpatburgunder402	2012
2022_C_15_4	2022	C	1397.44	0	22.4	3	2.1	4.8	Pinot Noir	Kober 125 AA	4	15	BlauerSpatburgunder401	2012
2022_G_15_1	2022	G	2074.79	0	23.1059	2.7	3	5.5	Pinot Noir	SO 4	1	15	BlauerSpatburgunder20-16	2014
2022_G_17_1	2022	G	1627.35	0	22.6118	3.4	3.3	6.3	Pinot Noir	SO 4	1	17	BlauerSpatburgunder20-20	2014
2022_G_33_1	2022	G	1975.21	0	22.4941	3.6	2.6	5.6	Pinot Noir	SO 4	1	33	BlauerSpatburgunder11324	2017
2022_G_33_2	2022	G	1728.21	0	21.8353	3.5	2.5	5.5	Pinot Noir	Kober 125 AA	2	33	BlauerSpatburgunder116896	2017
2022_G_33_3	2022	G	1534.62	0	21.2471	3.4	2.5	5.5	Pinot Noir	Kober 125 AA	3	33	BlauerSpatburgunder116893	2017
2022_G_33_4	2022	G	1230.77	0	22.6824	3.6	2.7	5.5	Pinot Noir	SO 4	4	33	BlauerSpatburgunder4444	2017
2022_G_33_5	2022	G	1649.57	0	22.0706	3.7	2.8	5.6	Pinot Noir	SO 4	5	33	BlauerSpatburgunderProbsteiBuchholz	2017
2022_G_34_1	2022	G	1205.13	0	22.6118	3.3	2.6	5.3	Pinot Noir	Kober 125 AA	1	34	BlauerSpatburgunder1716846113	2017
2022_G_34_5	2022	G	1982.91	0	21.1529	4.1	2.2	5.8	Pinot Noir	SO 4	5	34	BlauerSpatburgunder11689	2017
2022_O_13_2	2022	O	1558.97	0	18.5647	4	3.1	7.4	Pinot Noir	Börner	2	13	BlauerSpatburgunder1831	2006
2022_O_13_3	2022	O	1735.47	0	18.5412	4.5	3.1	7.9	Pinot Noir	Börner	3	13	BlauerSpatburgunder1825	2006
2022_O_13_4	2022	O	1520.51	0	18.5647	4.3	3.2	7.8	Pinot Noir	Börner	4	13	BlauerSpatburgunder1819	2006
2022_O_13_5	2022	O	1979.91	0	18.6824	3.8	3.2	7.3	Pinot Noir	Börner	5	13	BlauerSpatburgunder1813	2006
2022_O_13_6	2022	O	1784.19	0	18.9176	4	3.2	7.4	Pinot Noir	Börner	6	13	BlauerSpatburgunder1812	2006
2022_O_13_7	2022	O	2309.83	0	18.1647	4.4	3.2	7.8	Pinot Noir	Börner	7	13	BlauerSpatburgunder183	2006
2022_O_14_2	2022	O	1969.23	0	18.8706	4.4	3.2	7.8	Pinot Noir	Börner	2	14	BlauerSpatburgunder2011	2006
2022_O_14_3	2022	O	1791.88	0	19.7176	4.2	3.3	7.6	Pinot Noir	Börner	3	14	BlauerSpatburgunder205	2006
2022_O_14_4	2022	O	1815.38	0	18.2118	4.1	3	7.4	Pinot Noir	Börner	4	14	BlauerSpatburgunder203	2006
2022_O_14_5	2022	O	1744.44	0	18.6353	4.3	3	7.6	Pinot Noir	Börner	5	14	BlauerSpatburgunder2017	2006
2022_O_14_6	2022	O	1544.87	0	18.7059	4.3	2.8	7.3	Pinot Noir	Börner	6	14	BlauerSpatburgunder208	2006
2022_O_14_7	2022	O	2287.18	0	18.7765	4.6	3.1	7.8	Pinot Noir	Börner	7	14	BlauerSpatburgunder207	2006
2022_O_3_1	2022	O	1597.01	0	21.1765	4.5	3.8	8.3	Pinot Noir	Börner	1	3	BlauerSpatburgunder45712	2006
2022_O_3_2	2022	O	1468.8	0	21.3176	4.5	3.8	8.3	Pinot Noir	Börner	2	3	BlauerSpatburgunder37-1	2006
2022_O_3_3	2022	O	1565.38	0	20.6824	4.5	3.6	8.1	Pinot Noir	Börner	3	3	BlauerSpatburgunder37-2	2006
2023_B_10_1	2023	B	731.197	1	20.1882	6	3.9	8.1	Pinot Noir	Börner	1	10	BlauerSpatburgunder4590235	2010
2023_B_11_3	2023	B	484.188	1	17.6941	6.6	4	8.9	Pinot Noir	Börner	3	11	BlauerSpatburgunder4569032	2010
2023_B_12_1	2023	B	467.949	1	18.1176	6.4	3.7	8.3	Pinot Noir	Börner	1	12	BlauerSpatburgunder4581041	2010
2023_B_8_1	2023	B	1084.62	1	20.8941	7.5	3.9	9.3	Pinot Noir	Börner	1	8	BlauerSpatburgunder20-1919	2010
2023_B_8_3	2023	B	2053.42	1	20.5647	6.5	3.65	8.25	Pinot Noir	Börner	3	8	BlauerSpatburgunder20-1927	2010
2023_B_9_1	2023	B	1025.64	1	21.6941	7.5	4.2	9.7	Pinot Noir	Börner	1	9	BlauerSpatburgunder20-13288	2010
2023_G_15_1	2023	G	2150.85	1	23.2706	7.2	3.4	8.3	Pinot Noir	SO 4	1	15	BlauerSpatburgunder20-16	2014
2023_G_20_6	2023	G	883.333	1	21.7412	4.4	3	6.4	Pinot Noir	SO 4	6	20	BlauerSpatburgunderS1-1	2014
2023_G_20_7	2023	G	1062.82	1	21.9765	4.3	3.6	6.9	Pinot Noir	SO 4	7	20	BlauerSpatburgunderS1-2	2014
2023_G_29_13	2023	G	1954.27	1	22.8471	5.6	4	7.3	Pinot Noir	SO 4	13	29	BlauerSpatburgunder20252	2017
2023_G_29_14	2023	G	1635.47	1	24	5.5	3.7	6.9	Pinot Noir	SO 4	14	29	BlauerSpatburgunder20243	2017
2023_G_29_15	2023	G	1367.52	1	23.5059	5.4	4.3	7.5	Pinot Noir	SO 4	15	29	BlauerSpatburgunder20272	2017
2023_G_29_9	2023	G	1743.59	1	23.5529	4.9	3.9	6.6	Pinot Noir	SO 4	9	29	BlauerSpatburgunderMRB7-16	2017
2023_G_31_14	2023	G	1105.56	1	21.2	4.9	3.9	6.6	Pinot Noir	SO 4	14	31	BlauerSpatburgunder40001	2017
2023_G_31_15	2023	G	877.35	1	23.7176	5.1	3.8	6.7	Pinot Noir	SO 4	15	31	BlauerSpatburgunder40003	2017
2023_G_32_9	2023	G	1307.69	1	22.7059	5.1	3.4	6.3	Pinot Noir	SO 4	9	32	BlauerSpatburgunder40471	2017
2023_G_33_4	2023	G	735.043	1	20.5412	6	5.2	8.8	Pinot Noir	SO 4	4	33	BlauerSpatburgunder4444	2017
2023_G_33_5	2023	G	649.573	1	22.7294	4.6	3.5	6.5	Pinot Noir	SO 4	5	33	BlauerSpatburgunderProbsteiBuchholz	2017
2023_G_34_3	2023	G	1025.64	1	23.5529	4.9	4.4	6.9	Pinot Noir	Kober 125 AA	3	34	BlauerSpatburgunder4590240	2017
2023_O_1_3	2023	O	630.769	1	20	5.8	3.1	7.1	Pinot Noir	Börner	3	1	BlauerSpatburgunder2958739	2006
2023_O_10_1	2023	O	1436.75	1	20.3294	6.1	2.4	6.6	Pinot Noir	Börner	1	10	BlauerSpatburgunder1607242	2006
2023_O_11_1	2023	O	1139.74	1	20.0706	6	2.9	6.7	Pinot Noir	Börner	1	11	BlauerSpatburgunder4571739	2006
2023_O_12_1	2023	O	995.726	1	20.8471	5.8	2.9	6.5	Pinot Noir	Börner	1	12	BlauerSpatburgunder4590133	2006
2023_O_13_2	2023	O	578.632	1	16.9176	6.9	4.1	9.4	Pinot Noir	Börner	2	13	BlauerSpatburgunder1831	2006
2023_O_14_2	2023	O	517.949	1	16.8941	6.8	4.5	9.6	Pinot Noir	Börner	2	14	BlauerSpatburgunder2011	2006
2023_O_2_3	2023	O	572.222	1	20.4941	5.7	2.9	6.7	Pinot Noir	Börner	3	2	BlauerSpatburgunder3068242	2006
2023_O_3_1	2023	O	2059.83	1	20.1765	6.15	3.95	8.05	Pinot Noir	Börner	1	3	BlauerSpatburgunder45712	2006
2023_O_3_2	2023	O	2111.11	1	20.5412	6	4.7	8.8	Pinot Noir	Börner	2	3	BlauerSpatburgunder37-1	2006
2023_O_3_3	2023	O	2341.88	1	20.4471	6.2	4.6	8.8	Pinot Noir	Börner	3	3	BlauerSpatburgunder37-2	2006
2023_O_3_4	2023	O	908.12	1	20.4706	5.7	2.8	6.6	Pinot Noir	Börner	4	3	BlauerSpatburgunder3141338	2006
2023_O_4_3	2023	O	510.684	1	20.9882	5.6	2.6	6.4	Pinot Noir	Börner	3	4	BlauerSpatburgunder2118638	2006
2023_O_5_2	2023	O	1315.38	1	20.3529	5.8	2.7	6.6	Pinot Noir	Börner	2	5	BlauerSpatburgunder1936038	2006
2023_O_6_2	2023	O	1252.14	1	20.0706	5.8	2.7	6.7	Pinot Noir	Börner	2	6	BlauerSpatburgunder1716836	2006
2023_O_7_2	2023	O	1025.64	1	20.4235	5.8	2.8	6.6	Pinot Noir	Börner	2	7	BlauerSpatburgunder4596238	2006
2023_O_8_2	2023	O	967.521	1	19.9059	5.8	3.1	6.7	Pinot Noir	Börner	2	8	BlauerSpatburgunder4580941	2006
2023_O_9_2	2023	O	802.137	1	20.0941	6	2.6	6.7	Pinot Noir	Börner	2	9	BlauerSpatburgunder4565825	2006
2015_E_1_6	2015	E	683.761	2	19.9765	5.9	3.2	7.4	Pinot Noir Précoce	Börner	6	1	BlauerFruhburgunder3x	NA
2015_E_10_5	2015	E	1410.26	1	22.2588	4.4	3.7	8	Pinot Noir Précoce	Börner	5	10	BlauerFruhburgunder16	2009
2015_E_10_6	2015	E	1210.68	1	21.8824	4.6	3.9	8.5	Pinot Noir Précoce	Börner	6	10	BlauerFruhburgunder26	2009
2015_E_11_5	2015	E	1267.95	1	22.2588	4.3	4	8.3	Pinot Noir Précoce	Börner	5	11	BlauerFruhburgunder17	2009
2015_E_11_6	2015	E	1581.2	1	20.8471	5.8	4	9.9	Pinot Noir Précoce	Börner	6	11	BlauerFruhburgunder25	2009
2015_E_12_6	2015	E	1011.54	1	22.4	4.8	3.6	8.3	Pinot Noir Précoce	Börner	6	12	BlauerFruhburgunder24	2009
2015_E_13_5	2015	E	1039.74	1	22.3294	4.4	3.7	8.1	Pinot Noir Précoce	Börner	5	13	BlauerFruhburgunder19	2009
2015_E_13_6	2015	E	1282.05	1	22.6824	5.2	3.5	8.6	Pinot Noir Précoce	Börner	6	13	BlauerFruhburgunder23	2009
2015_E_14_5	2015	E	1410.26	1	21.6941	4.4	3.8	8.4	Pinot Noir Précoce	Börner	5	14	BlauerFruhburgunder20	2009
2015_E_14_6	2015	E	712.393	1	22.4471	5.3	3.6	8.6	Pinot Noir Précoce	Börner	6	14	BlauerFruhburgunder22	2009
2015_E_2_5	2015	E	512.821	1	23.9529	4.5	4.1	8.4	Pinot Noir Précoce	Börner	5	2	BlauerFruhburgunderSchleider	2009
2015_E_2_6	2015	E	669.658	1	22.0706	5.2	3.5	7.8	Pinot Noir Précoce	Börner	6	2	BlauerFruhburgunder34	2009
2015_E_3_6	2015	E	1039.74	1	21.4588	4.5	4.1	8.5	Pinot Noir Précoce	Börner	6	3	BlauerFruhburgunder33	2009
2015_E_4_6	2015	E	783.333	1	23.1529	4.1	3.8	7.8	Pinot Noir Précoce	Börner	6	4	BlauerFruhburgunder32	2009
2015_E_5_6	2015	E	868.803	1	21.9059	4.2	3.2	7.6	Pinot Noir Précoce	Börner	6	5	BlauerFruhburgunder31	2009
2015_E_6_5	2015	E	1438.89	1	21.1765	4.4	4.4	9	Pinot Noir Précoce	Börner	5	6	BlauerFruhburgunder2St.17	2009
2015_E_6_6	2015	E	697.863	1	22.7529	4.2	3.9	7.8	Pinot Noir Précoce	Börner	6	6	BlauerFruhburgunder30	2009
2015_E_7_5	2015	E	1723.5	1	22.1529	4.55	3.7	8.35	Pinot Noir Précoce	Börner	5	7	BlauerFruhburgunder13	2009
2015_E_7_6	2015	E	1153.85	1	21.9059	4.5	3.8	8.2	Pinot Noir Précoce	Börner	6	7	BlauerFruhburgunder29	2009
2015_E_8_5	2015	E	997.009	1	21.2706	4.6	3.8	7.8	Pinot Noir Précoce	Börner	5	8	BlauerFruhburgunder14	2009
2015_E_8_6	2015	E	1139.74	1	22.5882	4.4	3.8	8.2	Pinot Noir Précoce	Börner	6	8	BlauerFruhburgunder28	2009
2015_E_9_5	2015	E	1182.48	1	22.2824	4.2	3.7	7.9	Pinot Noir Précoce	Börner	5	9	BlauerFruhburgunder15	2009
2015_E_9_6	2015	E	1011.54	1	22.2353	4.4	3.8	8.1	Pinot Noir Précoce	Börner	6	9	BlauerFruhburgunder27	2009
2015_G_1_1	2015	G	1638.03	1	22.8471	4.5	2.9	6.4	Pinot Noir Précoce	SO 4	1	1	BlauerFruhburgunder35	2011
2015_G_1_2	2015	G	1054.27	1	23.3412	4.7	3.1	7.6	Pinot Noir Précoce	SO 4	2	1	BlauerFruhburgunder48	2011
2015_G_1_3	2015	G	1310.68	1	24.0471	5.9	3.5	8.8	Pinot Noir Précoce	SO 4	3	1	BlauerFruhburgunder61	2011
2015_G_1_4	2015	G	1153.85	1	23.4588	5.3	2.7	7.6	Pinot Noir Précoce	SO 4	4	1	BlauerFruhburgunder75	2011
2015_G_1_5	2015	G	555.556	1	22.8706	5.2	3.3	8	Pinot Noir Précoce	SO 4	5	1	BlauerFruhburgunder89	2012
2015_G_1_6	2015	G	982.906	1	23.6	4.7	3.2	7.5	Pinot Noir Précoce	SO 4	6	1	BlauerFruhburgunder104	2012
2015_G_10_1	2015	G	1025.64	1	23.8824	4.3	2.8	6.7	Pinot Noir Précoce	SO 4	1	10	BlauerFruhburgunder44	2011
2015_G_10_2	2015	G	1054.27	1	23.1294	5.4	3.9	8.8	Pinot Noir Précoce	SO 4	2	10	BlauerFruhburgunder57	2011
2015_G_10_3	2015	G	1239.32	1	23.7882	4.6	3.2	7.4	Pinot Noir Précoce	SO 4	3	10	BlauerFruhburgunder70	2011
2015_G_10_4	2015	G	826.068	1	23.0118	4.3	3.3	7.4	Pinot Noir Précoce	SO 4	4	10	BlauerFruhburgunder84	2012
2015_G_10_5	2015	G	883.333	1	23.9294	4.6	3.2	7.3	Pinot Noir Précoce	SO 4	5	10	BlauerFruhburgunder98	2012
2015_G_10_6	2015	G	1353.42	1	23.8588	4.5	3.1	7.1	Pinot Noir Précoce	SO 4	6	10	BlauerFruhburgunder914-17	2012
2015_G_11_1	2015	G	1139.74	1	23.2235	4.3	3.2	7.2	Pinot Noir Précoce	SO 4	1	11	BlauerFruhburgunder45	2011
2015_G_11_2	2015	G	1253.42	1	23.8824	5.4	3.7	8.6	Pinot Noir Précoce	SO 4	2	11	BlauerFruhburgunder58	2011
2015_G_11_3	2015	G	1097.01	1	23.5294	4.4	3.4	7.5	Pinot Noir Précoce	SO 4	3	11	BlauerFruhburgunder71	2011
2015_G_11_4	2015	G	726.496	1	23.9294	4.4	2.7	6.7	Pinot Noir Précoce	SO 4	4	11	BlauerFruhburgunder85	2012
2015_G_11_5	2015	G	697.863	1	23.9059	4.7	3.6	7.5	Pinot Noir Précoce	SO 4	5	11	BlauerFruhburgunder99	2012
2015_G_11_6	2015	G	1709.4	1	23.3647	5	3.5	8.2	Pinot Noir Précoce	SO 4	6	11	BlauerFruhburgunder1015-20	2012
2015_G_12_1	2015	G	1153.85	1	22.3765	4.4	3.1	7.2	Pinot Noir Précoce	SO 4	1	12	BlauerFruhburgunder46	2011
2015_G_12_2	2015	G	911.538	1	24.0706	5.3	3.9	8.4	Pinot Noir Précoce	SO 4	2	12	BlauerFruhburgunder59	2011
2015_G_12_3	2015	G	997.009	1	23.2235	4.4	3.3	7.3	Pinot Noir Précoce	SO 4	3	12	BlauerFruhburgunder72	2011
2015_G_12_4	2015	G	968.803	1	23.4118	4.9	3.3	7.8	Pinot Noir Précoce	SO 4	4	12	BlauerFruhburgunder86	2012
2015_G_12_5	2015	G	1039.74	1	23.3647	4.8	3.3	7.5	Pinot Noir Précoce	SO 4	5	12	BlauerFruhburgunder100	2012
2015_G_12_6	2015	G	1452.99	1	23.0824	4.8	3.1	7.7	Pinot Noir Précoce	SO 4	6	12	BlauerFruhburgunder1245767	2012
2015_G_13_1	2015	G	1310.68	1	23.4588	4.5	3.5	7.6	Pinot Noir Précoce	SO 4	1	13	BlauerFruhburgunder47	2011
2015_G_13_3	2015	G	1082.48	1	24.2353	4.8	3.2	7.3	Pinot Noir Précoce	SO 4	3	13	BlauerFruhburgunder73	2011
2015_G_13_5	2015	G	1239.32	1	23.7412	4.6	3.3	7.2	Pinot Noir Précoce	SO 4	5	13	BlauerFruhburgunder101	2012
2015_G_14_3	2015	G	755.128	1	23.9294	4.6	3.1	7	Pinot Noir Précoce	SO 4	3	14	BlauerFruhburgunder74	2011
2015_G_14_4	2015	G	669.658	1	23.6235	5	3.2	7.7	Pinot Noir Précoce	SO 4	4	14	BlauerFruhburgunder88	2012
2015_G_14_5	2015	G	1182.48	1	23.3176	5.6	3	7.8	Pinot Noir Précoce	SO 4	5	14	BlauerFruhburgunder102	2012
2015_G_15_5	2015	G	584.188	1	23.5059	5.2	3.7	7.9	Pinot Noir Précoce	SO 4	5	15	BlauerFruhburgunder103	2012
2015_G_2_1	2015	G	1267.95	1	23.3176	4.3	2.9	6.9	Pinot Noir Précoce	SO 4	1	2	BlauerFruhburgunder36	2011
2015_G_2_2	2015	G	1182.48	1	23.3176	5.7	3	8.4	Pinot Noir Précoce	SO 4	2	2	BlauerFruhburgunder49	2011
2015_G_2_3	2015	G	1153.85	1	23.6706	4.9	2.4	7	Pinot Noir Précoce	SO 4	3	2	BlauerFruhburgunder62	2011
2015_G_2_4	2015	G	1182.48	1	23.4118	4.7	3.2	7.4	Pinot Noir Précoce	SO 4	4	2	BlauerFruhburgunder76	2011
2015_G_2_5	2015	G	968.803	1	22.5176	4.5	3	7.5	Pinot Noir Précoce	SO 4	5	2	BlauerFruhburgunder90	2012
2015_G_2_6	2015	G	683.761	1	23.9765	4.4	3.3	7.3	Pinot Noir Précoce	SO 4	6	2	BlauerFruhburgunder105	2012
2015_G_3_1	2015	G	1210.68	1	23.7647	4.1	2.9	6.9	Pinot Noir Précoce	SO 4	1	3	BlauerFruhburgunder37	2011
2015_G_3_2	2015	G	1267.95	1	22.9176	4.9	3.2	7.65	Pinot Noir Précoce	SO 4	2	3	BlauerFruhburgunder50	2011
2015_G_3_3	2015	G	1054.27	1	23.9529	4.8	3.1	7.3	Pinot Noir Précoce	SO 4	3	3	BlauerFruhburgunder63	2011
2015_G_3_5	2015	G	526.923	1	25.1529	6.6	2.7	8.4	Pinot Noir Précoce	SO 4	5	3	BlauerFruhburgunder91	2012
2015_G_3_6	2015	G	626.923	1	23.2471	4.5	3.1	7.1	Pinot Noir Précoce	SO 4	6	3	BlauerFruhburgunder106	2012
2015_G_4_1	2015	G	1089.74	1	23.2235	4.4	3.5	7.6	Pinot Noir Précoce	SO 4	1	4	BlauerFruhburgunder38	2011
2015_G_4_4	2015	G	1039.74	1	23.4353	4.8	3.2	7.4	Pinot Noir Précoce	SO 4	4	4	BlauerFruhburgunder78	2011
2015_G_4_5	2015	G	783.333	1	23.9765	5	3	7.5	Pinot Noir Précoce	SO 4	5	4	BlauerFruhburgunder92	2012
2015_G_4_6	2015	G	1296.15	1	21.7647	5	3.2	8	Pinot Noir Précoce	SO 4	6	4	BlauerFruhburgunder107	2012
2015_G_5_1	2015	G	769.231	1	22.8706	4.6	3.8	8.1	Pinot Noir Précoce	SO 4	1	5	BlauerFruhburgunder39	2011
2015_G_5_2	2015	G	1125.21	1	23.8588	5.6	4	9	Pinot Noir Précoce	SO 4	2	5	BlauerFruhburgunder52	2011
2015_G_5_4	2015	G	811.966	1	23.4353	4.5	3.4	7.3	Pinot Noir Précoce	SO 4	4	5	BlauerFruhburgunder79	2011
2015_G_5_5	2015	G	740.598	1	23.9059	4.4	3.1	7	Pinot Noir Précoce	SO 4	5	5	BlauerFruhburgunder93	2012
2015_G_5_6	2015	G	840.598	1	23.2471	5.3	3.5	8.2	Pinot Noir Précoce	SO 4	6	5	BlauerFruhburgunder108	2012
2015_G_6_1	2015	G	1210.68	1	23.4353	4.4	2.8	7.2	Pinot Noir Précoce	SO 4	1	6	BlauerFruhburgunder40	2011
2015_G_6_2	2015	G	1509.83	1	23.0824	5.8	4.1	9.6	Pinot Noir Précoce	SO 4	2	6	BlauerFruhburgunder53	2011
2015_G_6_3	2015	G	1111.11	1	23.2	5.4	3.5	8.4	Pinot Noir Précoce	SO 4	3	6	BlauerFruhburgunder66	2011
2015_G_6_4	2015	G	370.513	1	24.9412	4.9	3.2	7.3	Pinot Noir Précoce	SO 4	4	6	BlauerFruhburgunder80	2011
2015_G_6_5	2015	G	655.128	1	24.2588	4.4	3	6.7	Pinot Noir Précoce	SO 4	5	6	BlauerFruhburgunder94	2012
2015_G_6_6	2015	G	783.333	1	24.0941	4.2	3.2	6.9	Pinot Noir Précoce	SO 4	6	6	BlauerFruhburgunder109	2012
2015_G_7_1	2015	G	1153.85	1	23.0824	4.5	3.2	7.4	Pinot Noir Précoce	SO 4	1	7	BlauerFruhburgunder41	2011
2015_G_7_2	2015	G	1666.67	1	22.2588	5.4	3.9	9.1	Pinot Noir Précoce	SO 4	2	7	BlauerFruhburgunder54	2011
2015_G_7_3	2015	G	1011.54	1	24.4471	4.9	3.5	7.4	Pinot Noir Précoce	SO 4	3	7	BlauerFruhburgunder67	2011
2015_G_7_4	2015	G	598.291	1	23.4118	4.6	3.7	7.8	Pinot Noir Précoce	SO 4	4	7	BlauerFruhburgunder81	2012
2015_G_7_5	2015	G	811.966	1	23.4588	4.8	3.1	7.6	Pinot Noir Précoce	SO 4	5	7	BlauerFruhburgunder95	2012
2015_G_7_6	2015	G	669.658	1	23.6235	4.1	3.1	6.9	Pinot Noir Précoce	SO 4	6	7	BlauerFruhburgunder545785	2012
2015_G_8_1	2015	G	427.35	1	23.0824	4.6	3.2	7.3	Pinot Noir Précoce	SO 4	1	8	BlauerFruhburgunder42	2011
2015_G_8_2	2015	G	1239.32	1	24.0235	5.2	3.9	8.7	Pinot Noir Précoce	SO 4	2	8	BlauerFruhburgunder55	2011
2015_G_8_3	2015	G	1239.32	1	23.7176	5.1	3.3	7.7	Pinot Noir Précoce	SO 4	3	8	BlauerFruhburgunder68	2011
2015_G_8_4	2015	G	897.436	1	23.5294	4.4	3.2	7.2	Pinot Noir Précoce	SO 4	4	8	BlauerFruhburgunder82	2012
2015_G_8_5	2015	G	854.701	1	23.7647	4.2	3.3	7.1	Pinot Noir Précoce	SO 4	5	8	BlauerFruhburgunder96	2012
2015_G_8_6	2015	G	826.068	1	24.0706	4.9	3.5	7.9	Pinot Noir Précoce	SO 4	6	8	BlauerFruhburgunder845941	2012
2015_G_9_1	2015	G	1125.21	1	23.2471	4.7	2.8	7.3	Pinot Noir Précoce	SO 4	1	9	BlauerFruhburgunder43	2011
2015_G_9_2	2015	G	1097.01	1	23.2	5.4	4.3	9.4	Pinot Noir Précoce	SO 4	2	9	BlauerFruhburgunder56	2011
2015_G_9_3	2015	G	1182.48	1	23.5059	4.4	3.3	7.3	Pinot Noir Précoce	SO 4	3	9	BlauerFruhburgunder69	2011
2015_G_9_4	2015	G	1225.21	1	22.9176	5.2	3.7	8.6	Pinot Noir Précoce	SO 4	4	9	BlauerFruhburgunder83	2012
2015_G_9_5	2015	G	384.615	1	24.7529	4	3.5	6.7	Pinot Noir Précoce	SO 4	5	9	BlauerFruhburgunder97	2012
2015_G_9_6	2015	G	712.393	1	23.2471	4.7	3.6	7.9	Pinot Noir Précoce	SO 4	6	9	BlauerFruhburgunder845759	2012
2016_E_11_5	2016	E	512.821	1	22.7529	4	2.9	7.3	Pinot Noir Précoce	Börner	5	11	BlauerFruhburgunder17	2009
2016_E_11_6	2016	E	641.026	1	23.0588	2.5	3.6	6.4	Pinot Noir Précoce	Börner	6	11	BlauerFruhburgunder25	2009
2016_E_12_5	2016	E	683.761	1	23.1765	4.3	2.3	7.2	Pinot Noir Précoce	Börner	5	12	BlauerFruhburgunder18	2009
2016_E_12_6	2016	E	883.333	1	22.3529	2.8	3.5	6.8	Pinot Noir Précoce	Börner	6	12	BlauerFruhburgunder24	2009
2016_E_13_5	2016	E	555.556	1	23.2941	3.8	3	7.3	Pinot Noir Précoce	Börner	5	13	BlauerFruhburgunder19	2009
2016_E_13_6	2016	E	526.923	1	22.9882	2.6	3.2	6	Pinot Noir Précoce	Börner	6	13	BlauerFruhburgunder23	2009
2016_E_14_5	2016	E	569.658	1	22.7294	3.9	2.7	7.1	Pinot Noir Précoce	Börner	5	14	BlauerFruhburgunder20	2009
2016_E_14_6	2016	E	626.923	1	22.8235	2.5	3.5	6.7	Pinot Noir Précoce	Börner	6	14	BlauerFruhburgunder22	2009
2016_E_15_6	2016	E	697.863	1	22.2824	2.5	3	6.2	Pinot Noir Précoce	Börner	6	15	BlauerFruhburgunder21	2009
2016_E_2_5	2016	E	270.513	1	23.5294	3.6	3	7	Pinot Noir Précoce	Börner	5	2	BlauerFruhburgunderSchleider	2009
2016_E_2_6	2016	E	837.607	1	22.7529	4.6	2.3	7.2	Pinot Noir Précoce	Börner	6	2	BlauerFruhburgunder34	2009
2016_E_3_6	2016	E	455.983	1	22.8	4.3	2.8	7.4	Pinot Noir Précoce	Börner	6	3	BlauerFruhburgunder33	2009
2016_E_4_6	2016	E	427.35	1	22.8471	4.4	2.3	7.2	Pinot Noir Précoce	Börner	6	4	BlauerFruhburgunder32	2009
2016_E_5_6	2016	E	840.598	1	22.9882	4	2.4	6.9	Pinot Noir Précoce	Börner	6	5	BlauerFruhburgunder31	2009
2016_E_6_5	2016	E	797.863	1	22.7294	3.9	2.9	7.3	Pinot Noir Précoce	Börner	5	6	BlauerFruhburgunder2St.17	2009
2016_E_6_6	2016	E	427.35	1	23.3882	4.7	2.2	7	Pinot Noir Précoce	Börner	6	6	BlauerFruhburgunder30	2009
2016_E_7_5	2016	E	484.188	1	22.8235	4.1	2.7	7.3	Pinot Noir Précoce	Börner	5	7	BlauerFruhburgunder13	2009
2016_E_7_6	2016	E	285.043	1	23.1059	4.1	2.9	7.3	Pinot Noir Précoce	Börner	6	7	BlauerFruhburgunder29	2009
2016_G_1_1	2016	G	641.026	1	22.5647	3.4	2.2	6.1	Pinot Noir Précoce	SO 4	1	1	BlauerFruhburgunder35	2011
2016_G_1_2	2016	G	1338.89	1	21.9059	3.9	2	6.6	Pinot Noir Précoce	SO 4	2	1	BlauerFruhburgunder48	2011
2016_G_1_3	2016	G	1097.01	1	23.1529	3.5	2.9	6.8	Pinot Noir Précoce	SO 4	3	1	BlauerFruhburgunder61	2011
2016_G_1_4	2016	G	997.009	1	22.3765	4	2.1	6.7	Pinot Noir Précoce	SO 4	4	1	BlauerFruhburgunder75	2011
2016_G_1_5	2016	G	1324.79	1	22.5176	4.1	2	6.7	Pinot Noir Précoce	SO 4	5	1	BlauerFruhburgunder89	2012
2016_G_1_6	2016	G	1097.01	1	22.6353	2.9	3.2	6.6	Pinot Noir Précoce	SO 4	6	1	BlauerFruhburgunder104	2012
2016_G_10_1	2016	G	1039.74	1	22.8471	3.2	2.6	6.2	Pinot Noir Précoce	SO 4	1	10	BlauerFruhburgunder44	2011
2016_G_10_2	2016	G	1068.38	1	23.4118	3.4	3	6.9	Pinot Noir Précoce	SO 4	2	10	BlauerFruhburgunder57	2011
2016_G_10_3	2016	G	1011.54	1	22.6353	2.7	3.2	6.5	Pinot Noir Précoce	SO 4	3	10	BlauerFruhburgunder70	2011
2016_G_10_4	2016	G	911.538	1	21.9529	3.7	2.5	6.8	Pinot Noir Précoce	SO 4	4	10	BlauerFruhburgunder84	2012
2016_G_10_5	2016	G	755.128	1	23.2	3.2	2.8	6.3	Pinot Noir Précoce	SO 4	5	10	BlauerFruhburgunder98	2012
2016_G_10_6	2016	G	1652.56	1	22.7294	2.8	2.9	6.2	Pinot Noir Précoce	SO 4	6	10	BlauerFruhburgunder914-17	2012
2016_G_11_1	2016	G	1239.32	1	22.7059	3.2	2.9	6.4	Pinot Noir Précoce	SO 4	1	11	BlauerFruhburgunder45	2011
2016_G_11_2	2016	G	1153.85	1	22.8706	3.2	3.6	7.4	Pinot Noir Précoce	SO 4	2	11	BlauerFruhburgunder58	2011
2016_G_11_3	2016	G	1509.83	1	22.2118	2.9	3	6.3	Pinot Noir Précoce	SO 4	3	11	BlauerFruhburgunder71	2011
2016_G_11_4	2016	G	1396.15	1	22.2353	3.7	1.7	5.9	Pinot Noir Précoce	SO 4	4	11	BlauerFruhburgunder85	2012
2016_G_11_5	2016	G	598.291	1	23.3882	3.2	3.1	6.7	Pinot Noir Précoce	SO 4	5	11	BlauerFruhburgunder99	2012
2016_G_11_6	2016	G	1837.61	1	22.5412	2.9	3.3	6.7	Pinot Noir Précoce	SO 4	6	11	BlauerFruhburgunder1015-20	2012
2016_G_12_2	2016	G	1267.95	1	22.6353	3	3.6	7.2	Pinot Noir Précoce	SO 4	2	12	BlauerFruhburgunder59	2011
2016_G_12_3	2016	G	1282.05	1	21.9294	3.3	2.7	6.3	Pinot Noir Précoce	SO 4	3	12	BlauerFruhburgunder72	2011
2016_G_12_4	2016	G	1196.58	1	21.5059	3.8	2.7	6.9	Pinot Noir Précoce	SO 4	4	12	BlauerFruhburgunder86	2012
2016_G_12_5	2016	G	1396.15	1	21.8588	3	3.3	6.7	Pinot Noir Précoce	SO 4	5	12	BlauerFruhburgunder100	2012
2016_G_12_6	2016	G	1267.95	1	22.3765	3	3.1	6.4	Pinot Noir Précoce	SO 4	6	12	BlauerFruhburgunder1245767	2012
2016_G_13_1	2016	G	683.761	1	21.6	3.3	2.4	6.1	Pinot Noir Précoce	SO 4	1	13	BlauerFruhburgunder47	2011
2016_G_13_3	2016	G	968.803	1	22.6118	2.9	2.9	6.3	Pinot Noir Précoce	SO 4	3	13	BlauerFruhburgunder73	2011
2016_G_13_4	2016	G	455.983	1	23.6471	3.4	2.2	6.2	Pinot Noir Précoce	SO 4	4	13	BlauerFruhburgunder87	2012
2016_G_13_5	2016	G	854.701	1	20.1176	3.6	3.4	7.2	Pinot Noir Précoce	SO 4	5	13	BlauerFruhburgunder101	2012
2016_G_14_3	2016	G	1039.74	1	23.1294	2.9	2.8	6.3	Pinot Noir Précoce	SO 4	3	14	BlauerFruhburgunder74	2011
2016_G_14_4	2016	G	1424.36	1	23.2	3.8	2.4	6.3	Pinot Noir Précoce	SO 4	4	14	BlauerFruhburgunder88	2012
2016_G_14_5	2016	G	1353.42	1	22.9176	3.2	3.3	7	Pinot Noir Précoce	SO 4	5	14	BlauerFruhburgunder102	2012
2016_G_15_5	2016	G	384.615	1	22.4235	2.9	3.2	6.5	Pinot Noir Précoce	SO 4	5	15	BlauerFruhburgunder103	2012
2016_G_2_1	2016	G	1310.68	1	22.4706	4	2.2	6.5	Pinot Noir Précoce	SO 4	1	2	BlauerFruhburgunder36	2011
2016_G_2_2	2016	G	1039.74	1	23.0118	3.5	3	6.9	Pinot Noir Précoce	SO 4	2	2	BlauerFruhburgunder49	2011
2016_G_2_3	2016	G	826.068	1	23.4353	3.4	2.1	6.2	Pinot Noir Précoce	SO 4	3	2	BlauerFruhburgunder62	2011
2016_G_2_4	2016	G	1253.42	1	22.5412	3	3.1	6.6	Pinot Noir Précoce	SO 4	4	2	BlauerFruhburgunder76	2011
2016_G_2_5	2016	G	982.906	1	23.2941	3.9	2.5	6.9	Pinot Noir Précoce	SO 4	5	2	BlauerFruhburgunder90	2012
2016_G_2_6	2016	G	641.026	1	23.4588	3.1	3.3	6.6	Pinot Noir Précoce	SO 4	6	2	BlauerFruhburgunder105	2012
2016_G_3_1	2016	G	1367.52	1	22.3529	3.3	2.3	6.2	Pinot Noir Précoce	SO 4	1	3	BlauerFruhburgunder37	2011
2016_G_3_2	2016	G	1267.95	1	22.6588	3.4	2.5	6.6	Pinot Noir Précoce	SO 4	2	3	BlauerFruhburgunder50	2011
2016_G_3_3	2016	G	1025.64	1	22.0706	3.5	2.4	6.6	Pinot Noir Précoce	SO 4	3	3	BlauerFruhburgunder63	2011
2016_G_3_5	2016	G	370.513	1	23.5529	5	1.8	7.2	Pinot Noir Précoce	SO 4	5	3	BlauerFruhburgunder91	2012
2016_G_3_6	2016	G	1153.85	1	23.2235	2.9	3.5	6.6	Pinot Noir Précoce	SO 4	6	3	BlauerFruhburgunder106	2012
2016_G_4_1	2016	G	669.658	1	22.8706	3.3	2.6	6.3	Pinot Noir Précoce	SO 4	1	4	BlauerFruhburgunder38	2011
2016_G_4_2	2016	G	1296.15	1	22.9647	3.4	2.2	6.3	Pinot Noir Précoce	SO 4	2	4	BlauerFruhburgunder51	2011
2016_G_4_4	2016	G	1310.68	1	21.9529	3.4	2.4	6.3	Pinot Noir Précoce	SO 4	4	4	BlauerFruhburgunder78	2011
2016_G_4_5	2016	G	1025.64	1	23.7647	3.3	2.5	6.2	Pinot Noir Précoce	SO 4	5	4	BlauerFruhburgunder92	2012
2016_G_4_6	2016	G	1567.09	1	21.6706	3	3.3	6.9	Pinot Noir Précoce	SO 4	6	4	BlauerFruhburgunder107	2012
2016_G_5_1	2016	G	982.906	1	23.1294	3.2	2.8	6.6	Pinot Noir Précoce	SO 4	1	5	BlauerFruhburgunder39	2011
2016_G_5_2	2016	G	1495.73	1	22.7294	3.8	3.6	7.7	Pinot Noir Précoce	SO 4	2	5	BlauerFruhburgunder52	2011
2016_G_5_3	2016	G	1082.48	1	23.2706	3.1	2.5	6.2	Pinot Noir Précoce	SO 4	3	5	BlauerFruhburgunder65	2011
2016_G_5_4	2016	G	968.803	1	22.2588	2.9	2.8	6.3	Pinot Noir Précoce	SO 4	4	5	BlauerFruhburgunder79	2011
2016_G_5_5	2016	G	1153.85	1	22.8471	3.3	2.2	6.2	Pinot Noir Précoce	SO 4	5	5	BlauerFruhburgunder93	2012
2016_G_5_6	2016	G	1367.52	1	22.8941	2.9	3.6	7.1	Pinot Noir Précoce	SO 4	6	5	BlauerFruhburgunder108	2012
2016_G_6_1	2016	G	1267.95	1	23.3176	3.1	2.5	6.3	Pinot Noir Précoce	SO 4	1	6	BlauerFruhburgunder40	2011
2016_G_6_2	2016	G	1367.52	1	22.6824	3.6	3.3	7.3	Pinot Noir Précoce	SO 4	2	6	BlauerFruhburgunder53	2011
2016_G_6_3	2016	G	1324.79	1	22.3765	3.7	3	7	Pinot Noir Précoce	SO 4	3	6	BlauerFruhburgunder66	2011
2016_G_6_4	2016	G	712.393	1	24.4941	3	3	6.2	Pinot Noir Précoce	SO 4	4	6	BlauerFruhburgunder80	2011
2016_G_6_5	2016	G	982.906	1	23.5529	3.6	2.1	6.2	Pinot Noir Précoce	SO 4	5	6	BlauerFruhburgunder94	2012
2016_G_6_6	2016	G	1367.52	1	21.9765	3	2.8	6.4	Pinot Noir Précoce	SO 4	6	6	BlauerFruhburgunder109	2012
2016_G_7_1	2016	G	1153.85	1	22.4235	3.5	2.6	6.5	Pinot Noir Précoce	SO 4	1	7	BlauerFruhburgunder41	2011
2016_G_7_2	2016	G	1481.62	1	22.4235	3.6	3	7.1	Pinot Noir Précoce	SO 4	2	7	BlauerFruhburgunder54	2011
2016_G_7_3	2016	G	797.863	1	23.4118	3.2	2.6	6.2	Pinot Noir Précoce	SO 4	3	7	BlauerFruhburgunder67	2011
2016_G_7_4	2016	G	1082.48	1	21.4353	3.6	2.3	6.6	Pinot Noir Précoce	SO 4	4	7	BlauerFruhburgunder81	2012
2016_G_7_5	2016	G	1495.73	1	22.7294	3.8	2.5	6.7	Pinot Noir Précoce	SO 4	5	7	BlauerFruhburgunder95	2012
2016_G_7_6	2016	G	1680.77	1	22.0235	2.9	2.9	6.4	Pinot Noir Précoce	SO 4	6	7	BlauerFruhburgunder545785	2012
2016_G_8_2	2016	G	1025.64	1	23.4353	3.6	3.2	6.9	Pinot Noir Précoce	SO 4	2	8	BlauerFruhburgunder55	2011
2016_G_8_3	2016	G	1652.56	1	21.4588	3.5	2.4	6.7	Pinot Noir Précoce	SO 4	3	8	BlauerFruhburgunder68	2011
2016_G_8_4	2016	G	1567.09	1	21.1294	3	2.9	6.6	Pinot Noir Précoce	SO 4	4	8	BlauerFruhburgunder82	2012
2016_G_8_5	2016	G	1167.95	1	22.4941	3.3	3	6.7	Pinot Noir Précoce	SO 4	5	8	BlauerFruhburgunder96	2012
2016_G_8_6	2016	G	1609.83	1	22.2588	3.7	3.1	7.2	Pinot Noir Précoce	SO 4	6	8	BlauerFruhburgunder845941	2012
2016_G_9_1	2016	G	997.009	1	22.4941	3.4	2.7	6.4	Pinot Noir Précoce	SO 4	1	9	BlauerFruhburgunder43	2011
2016_G_9_2	2016	G	1097.01	1	23.2235	3.6	3.3	7.3	Pinot Noir Précoce	SO 4	2	9	BlauerFruhburgunder56	2011
2016_G_9_3	2016	G	1410.26	1	21.4353	3.1	2.8	6.4	Pinot Noir Précoce	SO 4	3	9	BlauerFruhburgunder69	2011
2016_G_9_4	2016	G	1381.62	1	22.9647	4	2.5	6.8	Pinot Noir Précoce	SO 4	4	9	BlauerFruhburgunder83	2012
2016_G_9_5	2016	G	498.718	1	24.6588	2.9	3.4	6.5	Pinot Noir Précoce	SO 4	5	9	BlauerFruhburgunder97	2012
2016_G_9_6	2016	G	1111.11	1	22.9882	2.4	3.4	6.3	Pinot Noir Précoce	SO 4	6	9	BlauerFruhburgunder845759	2012
2019_E_10_5	2019	E	982.906	1	20.2353	5.3	2.6	8.5	Pinot Noir Précoce	Börner	5	10	BlauerFruhburgunder16	2009
2019_E_10_6	2019	E	1282.05	1	21.5294	4.8	2	7.4	Pinot Noir Précoce	Börner	6	10	BlauerFruhburgunder26	2009
2019_E_11_5	2019	E	954.274	1	22.4941	5.3	2.4	8.3	Pinot Noir Précoce	Börner	5	11	BlauerFruhburgunder17	2009
2019_E_11_6	2019	E	797.863	1	21.6471	5.1	2	7.7	Pinot Noir Précoce	Börner	6	11	BlauerFruhburgunder25	2009
2019_E_12_5	2019	E	299.145	1	22.6118	5.1	2.1	7.8	Pinot Noir Précoce	Börner	5	12	BlauerFruhburgunder18	2009
2019_E_12_6	2019	E	783.333	1	21.1765	5.1	2.7	8.6	Pinot Noir Précoce	Börner	6	12	BlauerFruhburgunder24	2009
2019_E_13_5	2019	E	697.863	1	22.5882	5.2	1.9	7.8	Pinot Noir Précoce	Börner	5	13	BlauerFruhburgunder19	2009
2019_E_13_6	2019	E	797.863	1	22.6588	5.2	1.5	7.4	Pinot Noir Précoce	Börner	6	13	BlauerFruhburgunder23	2009
2019_E_14_5	2019	E	783.333	1	23.0588	5	1.7	7.4	Pinot Noir Précoce	Börner	5	14	BlauerFruhburgunder20	2009
2019_E_14_6	2019	E	883.333	1	23.3176	4.8	1.8	7.3	Pinot Noir Précoce	Börner	6	14	BlauerFruhburgunder22	2009
2019_E_15_6	2019	E	697.863	1	22.5176	4.6	1.8	7.2	Pinot Noir Précoce	Börner	6	15	BlauerFruhburgunder21	2009
2019_E_2_6	2019	E	658.12	1	20.3294	5	3	8.6	Pinot Noir Précoce	Börner	6	2	BlauerFruhburgunder34	2009
2019_E_3_6	2019	E	712.393	1	21.5294	4.7	2.3	7.6	Pinot Noir Précoce	Börner	6	3	BlauerFruhburgunder33	2009
2019_E_4_6	2019	E	840.598	1	22.1647	4.8	2.1	7.6	Pinot Noir Précoce	Börner	6	4	BlauerFruhburgunder32	2009
2019_E_5_6	2019	E	755.128	1	22.2824	5	1.6	7.4	Pinot Noir Précoce	Börner	6	5	BlauerFruhburgunder31	2009
2019_E_6_6	2019	E	1153.85	1	19.7882	4.9	1.6	7.1	Pinot Noir Précoce	Börner	6	6	BlauerFruhburgunder30	2009
2019_E_7_5	2019	E	1282.05	1	21.0118	5.1	2.1	7.7	Pinot Noir Précoce	Börner	5	7	BlauerFruhburgunder13	2009
2019_E_7_6	2019	E	1182.48	1	21.7647	4.7	1.8	7	Pinot Noir Précoce	Börner	6	7	BlauerFruhburgunder29	2009
2019_E_8_5	2019	E	584.188	1	20.9882	5.1	2.4	8.1	Pinot Noir Précoce	Börner	5	8	BlauerFruhburgunder14	2009
2019_E_8_6	2019	E	683.761	1	21.7176	4.9	1.9	7.5	Pinot Noir Précoce	Börner	6	8	BlauerFruhburgunder28	2009
2019_E_9_5	2019	E	726.496	1	22.1882	5.1	2	7.8	Pinot Noir Précoce	Börner	5	9	BlauerFruhburgunder15	2009
2019_E_9_6	2019	E	911.538	1	21.5765	5	1.9	7.6	Pinot Noir Précoce	Börner	6	9	BlauerFruhburgunder27	2009
2019_G_1_1	2019	G	555.556	1	23.0118	3.5	2	6	Pinot Noir Précoce	SO 4	1	1	BlauerFruhburgunder35	2011
2019_G_1_2	2019	G	327.778	1	24.1412	3.7	1.8	6.1	Pinot Noir Précoce	SO 4	2	1	BlauerFruhburgunder48	2011
2019_G_1_3	2019	G	697.863	1	24.6824	3.9	3.1	7.2	Pinot Noir Précoce	SO 4	3	1	BlauerFruhburgunder61	2011
2019_G_10_1	2019	G	526.923	1	25.5294	2.7	2.3	5	Pinot Noir Précoce	SO 4	1	10	BlauerFruhburgunder44	2011
2019_G_10_2	2019	G	854.701	1	25.6	3.8	2.8	6.6	Pinot Noir Précoce	SO 4	2	10	BlauerFruhburgunder57	2011
2019_G_11_1	2019	G	783.333	1	25.3176	2.7	2.4	5	Pinot Noir Précoce	SO 4	1	11	BlauerFruhburgunder45	2011
2019_G_11_2	2019	G	726.496	1	26.2353	3.9	3.2	6.8	Pinot Noir Précoce	SO 4	2	11	BlauerFruhburgunder58	2011
2019_G_12_1	2019	G	569.658	1	24.8941	2.7	2.3	5	Pinot Noir Précoce	SO 4	1	12	BlauerFruhburgunder46	2011
2019_G_12_2	2019	G	940.171	1	24.9176	3.7	3.2	6.9	Pinot Noir Précoce	SO 4	2	12	BlauerFruhburgunder59	2011
[truncated: 7,140 more rows]
